# Supplementary material for: Column experiment reveals high natural attenuation potential for toluene in iron-rich aquifers but significant concomitant secondary Fe pollution risk
Source: Front Microbiol. 2025 Oct 22;16:1687219. doi: 10.3389/fmicb.2025.1687219 (PMC12587300; doi:10.3389/fmicb.2025.1687219)
Supplement: Supplementary Table 1 — Abundance of all identified microorganisms. [file Table_1.xlsx]

## Sheet: tax_g (8)
#Taxonomy							T1_10	T1_20	T1_50	T1_90	T2_10	T2_20	T2_50	T2_90	Total
d__Bacteria	k__unclassified_d__Bacteria	p__Pseudomonadota	c__Alphaproteobacteria	o__Hyphomicrobiales	f__Rhizobiaceae	g__Shinella	2604572	656486	1100804	124972	2564610	327542	113670	134270	7626926
d__Bacteria	k__unclassified_d__Bacteria	p__Pseudomonadota	c__Betaproteobacteria	o__Burkholderiales	f__Comamonadaceae	g__Hydrogenophaga	1076228	160974	2535896	1540978	103868	761416	489960	164842	6834162
d__Bacteria	k__unclassified_d__Bacteria	p__Pseudomonadota	c__Alphaproteobacteria	o__Hyphomicrobiales	f__Devosiaceae	g__Devosia	630832	973244	736880	252570	1033122	790086	431050	762876	5610660
d__Bacteria	k__unclassified_d__Bacteria	p__Actinomycetota	c__Actinomycetes	o__Micrococcales	f__Micrococcaceae	g__Pseudarthrobacter	146660	352522	2063202	2062704	47324	85012	88230	122954	4968608
d__Bacteria	k__unclassified_d__Bacteria	p__Pseudomonadota	c__Betaproteobacteria	o__Burkholderiales	f__Oxalobacteraceae	g__Massilia	250376	677504	2708858	293472	47216	302908	195442	192880	4668656
d__Bacteria	k__unclassified_d__Bacteria	p__Pseudomonadota	c__Betaproteobacteria	o__Nitrosomonadales	f__Thiobacillaceae	g__Thiobacillus	28776	15884	124084	63194	150916	1204616	1530352	1469898	4587720
d__Bacteria	k__unclassified_d__Bacteria	p__Pseudomonadota	c__Gammaproteobacteria	o__Pseudomonadales	f__Pseudomonadaceae	g__Pseudomonas	350524	196658	955330	492944	341072	777490	602170	858812	4575000
d__Archaea	k__unclassified_d__Archaea	p__Euryarchaeota	c__Methanomicrobia	o__Methanosarcinales	f__Methanosarcinaceae	g__Methanomethylovorans	1740	8376	31148	16932	107970	1586072	1691464	710960	4154662
d__Bacteria	k__unclassified_d__Bacteria	p__Actinomycetota	c__Actinomycetes	o__Propionibacteriales	f__Nocardioidaceae	g__Nocardioides	81022	768292	1359426	944022	54010	206356	178144	377888	3969160
d__Bacteria	k__unclassified_d__Bacteria	p__Pseudomonadota	c__Betaproteobacteria	o__Burkholderiales	f__Comamonadaceae	g__Ramlibacter	233294	198294	1029682	443136	273880	619936	467748	283908	3549878
d__Bacteria	k__unclassified_d__Bacteria	p__Pseudomonadota	c__Alphaproteobacteria	o__Sphingomonadales	f__Sphingomonadaceae	g__Sphingopyxis	151448	381152	1360944	842328	42436	65490	88642	330496	3262936
d__Bacteria	k__unclassified_d__Bacteria	p__Nitrospirota	c__Nitrospiria	o__Nitrospirales	f__Nitrospiraceae	g__Nitrospira	32740	92804	764514	542790	711498	151752	83108	813112	3192318
d__Bacteria	k__unclassified_d__Bacteria	p__Pseudomonadota	c__Betaproteobacteria	o__Burkholderiales	f__Comamonadaceae	g__Curvibacter	78292	186174	29480	11114	166442	938434	1218060	435052	3063048
d__Bacteria	k__unclassified_d__Bacteria	p__Pseudomonadota	c__Alphaproteobacteria	o__Hyphomicrobiales	f__Nitrobacteraceae	g__Afipia	487254	54916	76622	41378	1669608	179538	115996	238818	2864130
d__Bacteria	k__unclassified_d__Bacteria	p__Pseudomonadota	c__Alphaproteobacteria	o__Hyphomicrobiales	f__Phyllobacteriaceae	g__Aminobacter	194634	681548	992466	598322	236128	12784	4964	8222	2729068
d__Bacteria	k__unclassified_d__Bacteria	p__Pseudomonadota	c__Alphaproteobacteria	o__Caulobacterales	f__Caulobacteraceae	g__Brevundimonas	178178	729636	390104	552950	198718	190002	159858	87700	2487146
d__Bacteria	k__unclassified_d__Bacteria	p__Actinomycetota	c__Actinomycetes	o__Propionibacteriales	f__Nocardioidaceae	g__Micropruina	611536	1541588	25012	1070	3440	6440	6766	16114	2211966
d__Bacteria	k__unclassified_d__Bacteria	p__Pseudomonadota	c__Alphaproteobacteria	o__Caulobacterales	f__Caulobacteraceae	g__Phenylobacterium	410090	60108	163370	98350	108072	394984	429524	500034	2164532
d__Bacteria	k__unclassified_d__Bacteria	p__Chloroflexota	c__Anaerolineae	o__Anaerolineales	f__Anaerolineaceae	g__Anaerolinea	8878	28142	193952	125750	130188	515594	438292	643792	2084588
d__Bacteria	k__unclassified_d__Bacteria	p__Bacteroidota	c__Chitinophagia	o__Chitinophagales	f__Chitinophagaceae	g__Sediminibacterium	436846	105062	118034	21040	406460	380828	263428	335314	2067012
d__Bacteria	k__unclassified_d__Bacteria	p__Pseudomonadota	c__Alphaproteobacteria	o__Rhodobacterales	f__Paracoccaceae	g__Tabrizicola	45742	144424	133782	58228	1352026	148526	93534	28630	2004892
d__Bacteria	k__unclassified_d__Bacteria	p__Pseudomonadota	c__Betaproteobacteria	o__Burkholderiales	f__Burkholderiaceae	g__Cupriavidus	1404114	50988	378822	106156	9526	16742	14072	17022	1997442
d__Bacteria	k__unclassified_d__Bacteria	p__Acidobacteriota	c__Holophagae	o__Holophagales	f__Holophagaceae	g__Geothrix	1268	656	4454	3056	1794236	26906	34986	38166	1903728
d__Bacteria	k__unclassified_d__Bacteria	p__Actinomycetota	c__Actinomycetes	o__Micrococcales	f__Micrococcaceae	g__Arthrobacter	108720	144146	724602	673178	40828	48756	47124	54174	1841528
d__Bacteria	k__unclassified_d__Bacteria	p__Pseudomonadota	c__Betaproteobacteria	o__Nitrosomonadales	f__Nitrosomonadaceae	g__Nitrosospira	9288	20262	211844	5996	419584	97018	112780	900326	1777098
d__Bacteria	k__unclassified_d__Bacteria	p__Pseudomonadota	c__Betaproteobacteria	o__Burkholderiales	f__Comamonadaceae	g__Acidovorax	138192	360988	656942	64224	18942	247990	127362	43928	1658568
d__Bacteria	k__unclassified_d__Bacteria	p__Pseudomonadota	c__Alphaproteobacteria	o__Hyphomicrobiales	f__Nitrobacteraceae	g__Bradyrhizobium	107732	109554	165342	50452	521356	198250	168348	305604	1626638
d__Bacteria	k__unclassified_d__Bacteria	p__Ignavibacteriota	c__Ignavibacteria	o__Ignavibacteriales	f__Ignavibacteriaceae	g__Ignavibacterium	3576	4078	1518	1186	214986	349058	458304	495598	1528304
d__Bacteria	k__unclassified_d__Bacteria	p__Chloroflexota	c__Anaerolineae	o__Anaerolineales	f__Anaerolineaceae	g__Longilinea	662	2076	28462	17812	71092	374984	420258	538206	1453552
d__Bacteria	k__unclassified_d__Bacteria	p__Pseudomonadota	c__Gammaproteobacteria	o__Xanthomonadales	f__Xanthomonadaceae	g__Lysobacter	14010	678526	471660	194984	18064	29942	21840	21136	1450162
d__Bacteria	k__unclassified_d__Bacteria	p__Pseudomonadota	c__Betaproteobacteria	o__Rhodocyclales	f__Rhodocyclaceae	g__Aromatoleum	4934	8862	7574	12620	57956	598540	516734	203044	1410264
d__Bacteria	k__unclassified_d__Bacteria	p__Pseudomonadota	c__Alphaproteobacteria	o__Hyphomicrobiales	f__Rhizobiaceae	g__Rhizobium	135738	84582	93296	40258	340724	254824	194640	207852	1351914
d__Bacteria	k__unclassified_d__Bacteria	p__Pseudomonadota	c__Betaproteobacteria	o__Burkholderiales	f__Burkholderiaceae	g__Limnobacter	5464	34134	444398	480110	2236	170626	90470	109220	1336658
d__Bacteria	k__unclassified_d__Bacteria	p__Thermodesulfobacteriota	c__Desulfuromonadia	o__Geobacterales	f__Geobacteraceae	g__Geomobilimonas	644	712	12366	6494	269764	277498	239962	448276	1255716
d__Bacteria	k__unclassified_d__Bacteria	p__Bacteroidota	c__Chitinophagia	o__Chitinophagales	f__Chitinophagaceae	g__Ferruginibacter	375914	758298	12706	2444	22080	15212	11150	14166	1211970
d__Bacteria	k__unclassified_d__Bacteria	p__Verrucomicrobiota	c__Opitutae	o__Opitutales	f__Opitutaceae	g__Lacunisphaera	214890	16790	298170	150090	238358	87852	29036	30882	1066068
d__Bacteria	k__unclassified_d__Bacteria	p__Myxococcota	c__Myxococcia	o__Myxococcales	f__Anaeromyxobacteraceae	g__Anaeromyxobacter	1770	4942	15140	19492	87180	205620	310420	414160	1058724
d__Bacteria	k__unclassified_d__Bacteria	p__Thermodesulfobacteriota	c__Desulfuromonadia	o__Geobacterales	f__Geobacteraceae	g__Geobacter	1702	2456	11320	10746	94530	249588	343494	340532	1054368
d__Bacteria	k__unclassified_d__Bacteria	p__Pseudomonadota	c__Betaproteobacteria	o__Rhodocyclales	f__Azonexaceae	g__Dechloromonas	257228	561714	14398	5178	7730	95976	67616	15462	1025302
d__Bacteria	k__unclassified_d__Bacteria	p__Pseudomonadota	c__Alphaproteobacteria	o__Hyphomicrobiales	f__Phyllobacteriaceae	g__Mesorhizobium	209278	65620	140650	59298	231842	113888	71004	107906	999486
d__Bacteria	k__unclassified_d__Bacteria	p__Pseudomonadota	c__Alphaproteobacteria	o__Sphingomonadales	f__Sphingomonadaceae	g__Sphingomonas	47902	44244	66520	49024	542410	34166	29988	176998	991252
d__Bacteria	k__unclassified_d__Bacteria	p__Bacteroidota	c__Sphingobacteriia	o__Sphingobacteriales	f__Sphingobacteriaceae	g__Daejeonella	4150	14998	277198	200188	104092	160530	128630	92590	982376
d__Bacteria	k__unclassified_d__Bacteria	p__Pseudomonadota	c__Alphaproteobacteria	o__Sphingomonadales	f__Sphingosinicellaceae	g__Sphingosinicella	27788	111946	429424	283210	14428	19518	29278	44200	959792
d__Bacteria	k__unclassified_d__Bacteria	p__Pseudomonadota	c__Alphaproteobacteria	o__Rhodobacterales	f__Paracoccaceae	g__Rhodobacter	20590	42418	63574	26520	643044	62268	32642	8358	899414
d__Bacteria	k__unclassified_d__Bacteria	p__Pseudomonadota	c__Alphaproteobacteria	o__Hyphomicrobiales	f__Reyranellaceae	g__Reyranella	105832	35530	99540	25662	31748	218556	119246	252344	888458
d__Bacteria	k__unclassified_d__Bacteria	p__Pseudomonadota	c__Gammaproteobacteria	o__Moraxellales	f__Moraxellaceae	g__Acinetobacter	2800	3278	3588	2188	1522	408732	379790	64706	866604
d__Bacteria	k__unclassified_d__Bacteria	p__Pseudomonadota	c__Alphaproteobacteria	o__Caulobacterales	f__Caulobacteraceae	g__Caulobacter	71856	16402	20786	14572	297768	209088	119778	104418	854668
d__Bacteria	k__unclassified_d__Bacteria	p__Bacteroidota	c__Flavobacteriia	o__Flavobacteriales	f__Flavobacteriaceae	g__Flavobacterium	181010	369022	22726	12818	55530	56472	42916	51350	791844
d__Bacteria	k__unclassified_d__Bacteria	p__Pseudomonadota	c__Betaproteobacteria	o__Burkholderiales	f__Oxalobacteraceae	g__Noviherbaspirillum	217338	75082	251966	92572	38314	26802	26780	35062	763916
d__Bacteria	k__unclassified_d__Bacteria	p__Bacteroidota	c__Chitinophagia	o__Chitinophagales	f__Chitinophagaceae	g__Lacibacter	658316	43406	1812	302	6432	2468	1634	2114	716484
d__Bacteria	k__unclassified_d__Bacteria	p__Gemmatimonadota	c__Gemmatimonadetes	o__Gemmatimonadales	f__Gemmatimonadaceae	g__Gemmatimonas	33524	34688	130584	85812	115068	75470	68640	139780	683566
d__Bacteria	k__unclassified_d__Bacteria	p__Verrucomicrobiota	c__Opitutae	o__Opitutales	f__Opitutaceae	g__Opitutus	164002	11908	225164	112340	85348	35498	13540	17878	665678
d__Bacteria	k__unclassified_d__Bacteria	p__Actinomycetota	c__Actinomycetes	o__Mycobacteriales	f__Nocardiaceae	g__Rhodococcus	13332	56220	128466	296904	77336	11586	14558	16568	614970
d__Bacteria	k__unclassified_d__Bacteria	p__Candidatus_Saccharibacteria	c__unclassified_p__Candidatus_Saccharibacteria	o__unclassified_p__Candidatus_Saccharibacteria	f__unclassified_p__Candidatus_Saccharibacteria	g__unclassified_p__Candidatus_Saccharibacteria	188768	401734	5954	1906	1180	5484	5576	2946	613548
d__Bacteria	k__unclassified_d__Bacteria	p__Pseudomonadota	c__Betaproteobacteria	o__Nitrosomonadales	f__Gallionellaceae	g__Candidatus_Nitrotoga	1484	1792	2406	2024	69852	85628	112144	334238	609568
d__Bacteria	k__unclassified_d__Bacteria	p__Pseudomonadota	c__Betaproteobacteria	o__unclassified_c__Betaproteobacteria	f__Casimicrobiaceae	g__Casimicrobium	179746	415084	2558	216	478	574	742	622	600020
d__Bacteria	k__unclassified_d__Bacteria	p__Acidobacteriota	c__Terriglobia	o__Bryobacterales	f__Solibacteraceae	g__Candidatus_Solibacter	31222	3462	162944	127024	42566	58548	42268	81972	550006
d__Bacteria	k__unclassified_d__Bacteria	p__Cyanobacteriota	c__Cyanophyceae	o__Pleurocapsales	f__Hyellaceae	g__Pleurocapsa	1638	8430	78692	49968	45154	115974	101006	140604	541466
d__Bacteria	k__unclassified_d__Bacteria	p__Bdellovibrionota	c__Bdellovibrionia	o__Bdellovibrionales	f__Pseudobdellovibrionaceae	g__Bdellovibrio	1162	10510	294896	63138	2362	15306	23814	119534	530722
d__Bacteria	k__unclassified_d__Bacteria	p__Pseudomonadota	c__Alphaproteobacteria	o__Hyphomicrobiales	f__Methylobacteriaceae	g__Microvirga	9582	87132	24314	13840	159190	69140	77414	86176	526788
d__Bacteria	k__unclassified_d__Bacteria	p__Pseudomonadota	c__Alphaproteobacteria	o__Hyphomicrobiales	f__Boseaceae	g__Bosea	79864	41388	72004	32418	184116	28690	31856	53946	524282
d__Bacteria	k__unclassified_d__Bacteria	p__Actinomycetota	c__Actinomycetes	o__Mycobacteriales	f__Mycobacteriaceae	g__Mycobacterium	31754	56288	164332	142740	3308	18096	23650	79028	519196
d__Bacteria	k__unclassified_d__Bacteria	p__Planctomycetota	c__Planctomycetia	o__Planctomycetales	f__Planctomycetaceae	g__Schlesneria	68742	29500	47512	10390	262082	32552	20992	46398	518168
d__Bacteria	k__unclassified_d__Bacteria	p__Pseudomonadota	c__Alphaproteobacteria	o__Sphingomonadales	f__Sphingomonadaceae	g__Novosphingobium	166704	64866	56648	33936	122770	21340	20228	28552	515044
d__Bacteria	k__unclassified_d__Bacteria	p__Actinomycetota	c__Actinomycetes	o__Micrococcales	f__Microbacteriaceae	g__Microbacterium	310730	77096	16706	12014	18574	20122	16432	18830	490504
d__Bacteria	k__unclassified_d__Bacteria	p__Pseudomonadota	c__Betaproteobacteria	o__Burkholderiales	f__Comamonadaceae	g__Simplicispira	113340	304820	33604	3836	1312	5634	4272	2150	468968
d__Bacteria	k__unclassified_d__Bacteria	p__Actinomycetota	c__Actinomycetes	o__Micrococcales	f__Dermatophilaceae	g__Austwickia	137208	323300	2498	686	86	198	170	368	464514
d__Bacteria	k__unclassified_d__Bacteria	p__Pseudomonadota	c__Betaproteobacteria	o__Rhodocyclales	f__Zoogloeaceae	g__Zoogloea	151444	263792	9648	2602	3988	11174	10106	5412	458166
d__Bacteria	k__unclassified_d__Bacteria	p__Ignavibacteriota	c__Ignavibacteria	o__Ignavibacteriales	f__Melioribacteraceae	g__Melioribacter	494	820	680	602	12670	131814	179074	71158	397312
d__Bacteria	k__unclassified_d__Bacteria	p__Pseudomonadota	c__Gammaproteobacteria	o__Xanthomonadales	f__Rhodanobacteraceae	g__Rhodanobacter	147210	213404	12846	3546	5302	3890	3854	3776	393828
d__Bacteria	k__unclassified_d__Bacteria	p__Chloroflexota	c__Anaerolineae	o__Anaerolineales	f__Anaerolineaceae	g__Bellilinea	906	2618	30992	19718	22864	122706	92158	98994	390956
d__Bacteria	k__unclassified_d__Bacteria	p__Pseudomonadota	c__Alphaproteobacteria	o__Hyphomicrobiales	f__Methylocystaceae	g__Methylocystis	2756	1272	2332	1048	16606	151484	111694	94820	382012
d__Bacteria	k__unclassified_d__Bacteria	p__Pseudomonadota	c__Betaproteobacteria	o__Nitrosomonadales	f__Sulfuricellaceae	g__Sulfuricella	8594	18958	7344	6780	4114	172710	130208	23498	372206
d__Bacteria	k__unclassified_d__Bacteria	p__Pseudomonadota	c__Betaproteobacteria	o__Nitrosomonadales	f__Methylophilaceae	g__Methylobacillus	1120	10452	29674	159952	2410	65048	50270	50534	369460
d__Bacteria	k__unclassified_d__Bacteria	p__Pseudomonadota	c__Alphaproteobacteria	o__Hyphomicrobiales	f__Hyphomicrobiaceae	g__Hyphomicrobium	3190	2600	10304	6918	13020	65062	51712	216032	368838
d__Bacteria	k__unclassified_d__Bacteria	p__Actinomycetota	c__Actinomycetes	o__Propionibacteriales	f__Propionibacteriaceae	g__Propionibacterium	131822	196346	6928	3540	866	2342	2526	3784	348154
d__Bacteria	k__unclassified_d__Bacteria	p__Pseudomonadota	c__Betaproteobacteria	o__Rhodocyclales	f__Azonexaceae	g__Azonexus	102940	214242	2566	1302	1038	8578	7092	3656	341414
d__Bacteria	k__unclassified_d__Bacteria	p__Actinomycetota	c__Actinomycetes	o__Propionibacteriales	f__Nocardioidaceae	g__Pimelobacter	43838	42306	132856	88870	4532	6520	4126	14644	337692
d__Bacteria	k__unclassified_d__Bacteria	p__Bdellovibrionota	c__Bacteriovoracia	o__Bacteriovoracales	f__Bacteriovoracaceae	g__Bacteriovorax	1170	111244	10968	4056	2026	46290	137384	20012	333150
d__Bacteria	k__unclassified_d__Bacteria	p__Actinomycetota	c__Actinomycetes	o__Micrococcales	f__Intrasporangiaceae	g__Tetrasphaera	132450	189782	4526	1926	232	422	508	734	330580
d__Bacteria	k__unclassified_d__Bacteria	p__Actinomycetota	c__Actinomycetes	o__Micrococcales	f__Microbacteriaceae	g__Leucobacter	10146	14008	8960	6828	61060	109162	68622	40164	318950
d__Bacteria	k__unclassified_d__Bacteria	p__Bacteroidota	c__Bacteroidia	o__Bacteroidales	f__Lentimicrobiaceae	g__Lentimicrobium	4240	11448	6038	4386	5456	118734	29232	139266	318800
d__Bacteria	k__unclassified_d__Bacteria	p__Actinomycetota	c__Actinomycetes	o__Geodermatophilales	f__Geodermatophilaceae	g__Blastococcus	11720	30376	121016	71664	12824	28044	24048	17014	316706
d__Bacteria	k__unclassified_d__Bacteria	p__Actinomycetota	c__Actinomycetes	o__Propionibacteriales	f__Nocardioidaceae	g__Propionicimonas	26696	66632	5306	2410	21760	40130	42392	103082	308408
d__Bacteria	k__unclassified_d__Bacteria	p__Actinomycetota	c__Actinomycetes	o__Propionibacteriales	f__Propionibacteriaceae	g__Tessaracoccus	92416	175148	11894	3286	948	3306	4108	4004	295110
d__Bacteria	k__unclassified_d__Bacteria	p__Acidobacteriota	c__Thermoanaerobaculia	o__Thermoanaerobaculales	f__Thermoanaerobaculaceae	g__Thermoanaerobaculum	1366	288	4750	2304	61644	56496	76384	87020	290252
d__Bacteria	k__unclassified_d__Bacteria	p__Pseudomonadota	c__Betaproteobacteria	o__Burkholderiales	f__Comamonadaceae	g__Variovorax	45776	29826	73078	39174	16390	33466	29552	22372	289634
d__Bacteria	k__unclassified_d__Bacteria	p__Bacteroidota	c__Chitinophagia	o__Chitinophagales	f__Chitinophagaceae	g__Flavipsychrobacter	128920	124416	4658	1460	7850	7724	5468	7872	288368
d__Bacteria	k__unclassified_d__Bacteria	p__Acidobacteriota	c__Terriglobia	o__Bryobacterales	f__Bryobacteraceae	g__Paludibaculum	14840	1372	94294	70020	17814	20334	17928	41478	278080
d__Bacteria	k__unclassified_d__Bacteria	p__Candidatus_Rokubacteria	c__unclassified_p__Candidatus_Rokubacteria	o__unclassified_p__Candidatus_Rokubacteria	f__unclassified_p__Candidatus_Rokubacteria	g__unclassified_p__Candidatus_Rokubacteria	5628	7544	51704	44180	29508	37706	40722	54910	271902
d__Bacteria	k__unclassified_d__Bacteria	p__Pseudomonadota	c__Alphaproteobacteria	o__Rhodobacterales	f__Roseobacteraceae	g__Roseibacterium	14078	94998	60624	68454	8478	9610	8564	6260	271066
d__Bacteria	k__unclassified_d__Bacteria	p__Pseudomonadota	c__Betaproteobacteria	o__Burkholderiales	f__Comamonadaceae	g__Rhodoferax	24034	25864	52018	25822	16106	47056	49596	26332	266828
d__Bacteria	k__unclassified_d__Bacteria	p__Planctomycetota	c__Planctomycetia	o__Pirellulales	f__Pirellulaceae	g__Anatilimnocola	130872	16182	57078	16082	10132	13846	10684	11056	265932
d__Bacteria	k__unclassified_d__Bacteria	p__Candidatus_Aminicenantes	c__unclassified_p__Candidatus_Aminicenantes	o__unclassified_p__Candidatus_Aminicenantes	f__unclassified_p__Candidatus_Aminicenantes	g__unclassified_p__Candidatus_Aminicenantes	4540	2336	14622	13152	41966	55378	64288	68366	264648
d__Bacteria	k__unclassified_d__Bacteria	p__Acidobacteriota	c__Vicinamibacteria	o__Vicinamibacterales	f__Vicinamibacteraceae	g__Luteitalea	2998	4188	83308	68372	22890	21904	24882	31892	260434
d__Bacteria	k__unclassified_d__Bacteria	p__Pseudomonadota	c__Betaproteobacteria	o__Burkholderiales	f__Sphaerotilaceae	g__Piscinibacter	58710	167088	9814	4248	3892	6132	5684	4638	260206
d__Bacteria	k__unclassified_d__Bacteria	p__Pseudomonadota	c__Betaproteobacteria	o__Burkholderiales	f__Burkholderiaceae	g__Burkholderia	60426	24996	66058	30648	15936	21736	21402	18610	259812
d__Bacteria	k__unclassified_d__Bacteria	p__Verrucomicrobiota	c__Verrucomicrobiae	o__Verrucomicrobiales	f__Verrucomicrobiaceae	g__Prosthecobacter	74472	158038	6632	3818	4042	3786	2618	3064	256470
d__Bacteria	k__unclassified_d__Bacteria	p__Pseudomonadota	c__Alphaproteobacteria	o__Sphingomonadales	f__Sphingomonadaceae	g__Sphingobium	38568	36148	52638	39190	23376	14086	13382	34600	251988
d__Bacteria	k__unclassified_d__Bacteria	p__Planctomycetota	c__Planctomycetia	o__Pirellulales	f__Pirellulaceae	g__Pirellula	120546	14920	47524	15160	11888	16314	11662	11276	249290
d__Bacteria	k__unclassified_d__Bacteria	p__Bacteroidota	c__Chitinophagia	o__Chitinophagales	f__Chitinophagaceae	g__Terrimonas	89240	133284	3056	720	8300	2152	1490	2532	240774
d__Bacteria	k__unclassified_d__Bacteria	p__Verrucomicrobiota	c__Verrucomicrobiae	o__Limisphaerales	f__unclassified_o__Limisphaerales	g__Pedosphaera	15342	11790	50204	30926	70732	34704	11954	13432	239084
d__Bacteria	k__unclassified_d__Bacteria	p__Pseudomonadota	c__Gammaproteobacteria	o__Xanthomonadales	f__Xanthomonadaceae	g__Pseudoxanthomonas	33654	38670	86024	56948	3180	6330	6736	6798	238340
d__Bacteria	k__unclassified_d__Bacteria	p__Myxococcota	c__Myxococcia	o__Myxococcales	f__Archangiaceae	g__Archangium	980	2866	20068	23490	135694	20666	13450	18576	235790
d__Bacteria	k__unclassified_d__Bacteria	p__Candidatus_Eisenbacteria	c__unclassified_p__Candidatus_Eisenbacteria	o__unclassified_p__Candidatus_Eisenbacteria	f__unclassified_p__Candidatus_Eisenbacteria	g__unclassified_p__Candidatus_Eisenbacteria	1950	2934	23094	20122	37526	42464	47812	58464	234366
d__Bacteria	k__unclassified_d__Bacteria	p__Pseudomonadota	c__Betaproteobacteria	o__Nitrosomonadales	f__Sterolibacteriaceae	g__Candidatus_Nitricoxidivorans	898	1816	1488	1326	1994	67282	88742	67002	230548
d__Bacteria	k__unclassified_d__Bacteria	p__Bacteroidota	c__Cytophagia	o__Cytophagales	f__Spirosomataceae	g__Runella	76042	137412	2688	812	3480	3278	2530	3464	229706
d__Bacteria	k__unclassified_d__Bacteria	p__Actinomycetota	c__Actinomycetes	o__Propionibacteriales	f__Nocardioidaceae	g__Aeromicrobium	4192	12738	18220	12322	7666	61232	60536	52512	229418
d__Bacteria	k__unclassified_d__Bacteria	p__Pseudomonadota	c__Betaproteobacteria	o__Nitrosomonadales	f__Sterolibacteriaceae	g__Methyloversatilis	122188	5194	7026	19248	37474	12650	10798	12774	227352
d__Bacteria	k__unclassified_d__Bacteria	p__Pseudomonadota	c__Gammaproteobacteria	o__Cellvibrionales	f__Cellvibrionaceae	g__Saccharophagus	94	66	10536	214326	54	524	488	548	226636
d__Bacteria	k__unclassified_d__Bacteria	p__Pseudomonadota	c__Betaproteobacteria	o__Burkholderiales	f__Sphaerotilaceae	g__Rubrivivax	29788	57606	32240	15058	18072	28086	24194	19814	224858
d__Bacteria	k__unclassified_d__Bacteria	p__Bacteroidota	c__Sphingobacteriia	o__Sphingobacteriales	f__Sphingobacteriaceae	g__Pedobacter	24232	34562	34440	23352	26188	30934	24162	26358	224228
d__Bacteria	k__unclassified_d__Bacteria	p__Actinomycetota	c__Acidimicrobiia	o__Acidimicrobiales	f__Iamiaceae	g__Actinomarinicola	264	12008	98430	94178	250	1034	1404	10784	218352
d__Bacteria	k__unclassified_d__Bacteria	p__Candidatus_Omnitrophota	c__unclassified_p__Candidatus_Omnitrophota	o__unclassified_p__Candidatus_Omnitrophota	f__unclassified_p__Candidatus_Omnitrophota	g__unclassified_p__Candidatus_Omnitrophota	5898	5066	30004	43142	21684	35698	33758	42868	218118
d__Bacteria	k__unclassified_d__Bacteria	p__Pseudomonadota	c__Gammaproteobacteria	o__Moraxellales	f__Moraxellaceae	g__Fluviicoccus	3056	1770	3224	1906	600	102064	91204	12982	216806
d__Bacteria	k__unclassified_d__Bacteria	p__Pseudomonadota	c__Betaproteobacteria	o__Burkholderiales	f__Comamonadaceae	g__Pelomonas	8476	25644	40864	4928	59422	43820	18664	12010	213828
d__Bacteria	k__unclassified_d__Bacteria	p__Pseudomonadota	c__Betaproteobacteria	o__Burkholderiales	f__Sphaerotilaceae	g__Sphaerotilus	91884	103760	6338	2354	1328	2134	1860	1498	211156
d__Bacteria	k__unclassified_d__Bacteria	p__Pseudomonadota	c__Betaproteobacteria	o__Burkholderiales	f__unclassified_o__Burkholderiales	g__Rhizobacter	24494	56214	16142	6932	23678	15796	32026	35582	210864
d__Bacteria	k__unclassified_d__Bacteria	p__Pseudomonadota	c__Betaproteobacteria	o__Burkholderiales	f__Comamonadaceae	g__Polaromonas	21558	18642	56814	26338	11486	28634	25744	19012	208228
d__Bacteria	k__unclassified_d__Bacteria	p__Pseudomonadota	c__Alphaproteobacteria	o__Hyphomicrobiales	f__Nitrobacteraceae	g__Rhodopseudomonas	4482	3204	7888	3010	41262	35324	51916	60224	207310
d__Bacteria	k__unclassified_d__Bacteria	p__Bacteroidota	c__Chitinophagia	o__Chitinophagales	f__Chitinophagaceae	g__Hydrotalea	52228	10354	3256	708	134598	2294	1628	1912	206978
d__Bacteria	k__unclassified_d__Bacteria	p__Bacteroidota	c__Bacteroidia	o__Marinilabiliales	f__Prolixibacteraceae	g__Aquipluma	3930	1092	370	222	116362	28934	34582	21330	206822
d__Bacteria	k__unclassified_d__Bacteria	p__Actinomycetota	c__Coriobacteriia	o__Anaerosomatales	f__Anaerosomataceae	g__Anaerosoma	342	1022	4774	2914	6986	68866	72100	49230	206234
d__Archaea	k__unclassified_d__Archaea	p__Euryarchaeota	c__Methanomicrobia	o__Methanosarcinales	f__Methanosarcinaceae	g__Methanolobus	582	1600	6800	2990	6002	91574	65172	27174	201894
d__Bacteria	k__unclassified_d__Bacteria	p__Candidatus_Hydrogenedentes	c__unclassified_p__Candidatus_Hydrogenedentes	o__unclassified_p__Candidatus_Hydrogenedentes	f__unclassified_p__Candidatus_Hydrogenedentes	g__unclassified_p__Candidatus_Hydrogenedentes	4798	3358	21348	14324	15390	45914	31028	58510	194670
d__Bacteria	k__unclassified_d__Bacteria	p__Actinomycetota	c__Acidimicrobiia	o__Acidimicrobiales	f__Iamiaceae	g__Iamia	230	10568	88286	83138	138	1184	1434	9372	194350
d__Bacteria	k__unclassified_d__Bacteria	p__Actinomycetota	c__Actinomycetes	o__Mycobacteriales	f__Mycobacteriaceae	g__Mycolicibacterium	13716	22352	55316	49900	1908	6772	7916	26114	183994
d__Bacteria	k__unclassified_d__Bacteria	p__Chloroflexota	c__Anaerolineae	o__Anaerolineales	f__Anaerolineaceae	g__Levilinea	178	466	5514	3664	8338	57648	49690	58066	183564
d__Bacteria	k__unclassified_d__Bacteria	p__Verrucomicrobiota	c__Opitutae	o__Opitutales	f__Opitutaceae	g__Oleiharenicola	17100	2706	91638	55478	9324	3830	1306	1792	183174
d__Bacteria	k__unclassified_d__Bacteria	p__Pseudomonadota	c__Alphaproteobacteria	o__Rhodospirillales	f__Rhodospirillaceae	g__Magnetospirillum	2302	2832	3644	2602	6920	52148	49382	58624	178454
d__Bacteria	k__unclassified_d__Bacteria	p__Pseudomonadota	c__Betaproteobacteria	o__Burkholderiales	f__Oxalobacteraceae	g__Janthinobacterium	6376	25898	107752	13410	3080	7924	7190	5524	177154
d__Bacteria	k__unclassified_d__Bacteria	p__Actinomycetota	c__Acidimicrobiia	o__Acidimicrobiales	f__Iamiaceae	g__Rhabdothermincola	322	9756	79830	74942	200	1030	1330	8846	176256
d__Bacteria	k__unclassified_d__Bacteria	p__Ignavibacteriota	c__Ignavibacteria	o__Ignavibacteriales	f__Melioribacteraceae	g__Stygiobacter	102	338	348	356	9100	56642	72892	35698	175476
d__Bacteria	k__unclassified_d__Bacteria	p__Pseudomonadota	c__Betaproteobacteria	o__Rhodocyclales	f__Rhodocyclaceae	g__Azospira	11100	20490	4764	15066	3066	21970	90956	7588	175000
d__Bacteria	k__unclassified_d__Bacteria	p__Actinomycetota	c__Actinomycetes	o__Kitasatosporales	f__Streptomycetaceae	g__Streptomyces	12664	30746	46900	37746	6736	11760	11104	15110	172766
d__Bacteria	k__unclassified_d__Bacteria	p__Pseudomonadota	c__Alphaproteobacteria	o__Sphingomonadales	f__Sphingomonadaceae	g__Sphingorhabdus	42386	116136	3664	2158	3086	726	640	1132	169928
d__Bacteria	k__unclassified_d__Bacteria	p__Chlamydiota	c__Chlamydiia	o__Parachlamydiales	f__Parachlamydiaceae	g__Candidatus_Protochlamydia	44584	19704	51030	372	35248	5498	3600	6448	166484
d__Bacteria	k__unclassified_d__Bacteria	p__Candidatus_Latescibacteria	c__unclassified_p__Candidatus_Latescibacteria	o__unclassified_p__Candidatus_Latescibacteria	f__unclassified_p__Candidatus_Latescibacteria	g__unclassified_p__Candidatus_Latescibacteria	2338	2066	19468	18100	18478	33378	33564	36478	163870
d__Bacteria	k__unclassified_d__Bacteria	p__Pseudomonadota	c__Alphaproteobacteria	o__Hyphomicrobiales	f__Rhizobiaceae	g__Ciceribacter	4946	10236	24034	9932	31202	34346	24452	21172	160320
d__Archaea	k__unclassified_d__Archaea	p__Euryarchaeota	c__Methanomicrobia	o__Methanosarcinales	f__Methanosarcinaceae	g__Methanosarcina	152	548	1414	916	3504	39676	39140	73024	158374
d__Bacteria	k__unclassified_d__Bacteria	p__Pseudomonadota	c__Gammaproteobacteria	o__Moraxellales	f__Moraxellaceae	g__Agitococcus	2242	1492	2730	1674	382	73740	65556	10328	158144
d__Bacteria	k__unclassified_d__Bacteria	p__Pseudomonadota	c__Alphaproteobacteria	o__Rhodobacterales	f__Paracoccaceae	g__Gemmobacter	24902	18846	13684	2972	78600	9840	5334	3366	157544
d__Bacteria	k__unclassified_d__Bacteria	p__Actinomycetota	c__Actinomycetes	o__Micrococcales	f__Cellulomonadaceae	g__Actinotalea	3812	12854	76790	32370	3478	9974	9312	8768	157358
d__Bacteria	k__unclassified_d__Bacteria	p__Planctomycetota	c__Planctomycetia	o__Pirellulales	f__Pirellulaceae	g__Rhodopirellula	30710	6422	20816	8168	14536	32732	22216	19994	155594
d__Bacteria	k__unclassified_d__Bacteria	p__Bacillota	c__Erysipelotrichia	o__Erysipelotrichales	f__Erysipelotrichaceae	g__Erysipelothrix	52	82	730	294	3988	56166	63534	29660	154506
d__Bacteria	k__unclassified_d__Bacteria	p__Bacteroidota	c__Cytophagia	o__Cytophagales	f__Spirosomataceae	g__Emticicia	37178	98156	2376	952	3810	4148	3094	3906	153620
d__Bacteria	k__unclassified_d__Bacteria	p__Myxococcota	c__unclassified_p__Myxococcota	o__Polyangiales	f__Sandaracinaceae	g__Sandaracinus	376	828	16526	16566	36242	53798	10530	17438	152304
d__Bacteria	k__unclassified_d__Bacteria	p__Pseudomonadota	c__Alphaproteobacteria	o__Sphingomonadales	f__Erythrobacteraceae	g__Tsuneonella	1714	7580	52154	46814	1730	872	1060	39830	151754
d__Bacteria	k__unclassified_d__Bacteria	p__Candidatus_Saccharibacteria	c__Candidatus_Saccharimonadia	o__Candidatus_Saccharimonadales	f__Candidatus_Saccharimonadaceae	g__Candidatus_Saccharimonas	24026	33654	18802	4650	36426	10168	7180	16354	151260
d__Bacteria	k__unclassified_d__Bacteria	p__Pseudomonadota	c__Betaproteobacteria	o__Burkholderiales	f__Oxalobacteraceae	g__Herminiimonas	11898	17360	79160	20482	4536	6482	5490	5834	151242
d__Bacteria	k__unclassified_d__Bacteria	p__Bacteroidota	c__Chitinophagia	o__Chitinophagales	f__Chitinophagaceae	g__Phnomibacter	40736	106138	864	60	656	248	198	220	149120
d__Bacteria	k__unclassified_d__Bacteria	p__Bacteroidota	c__Chitinophagia	o__Chitinophagales	f__Chitinophagaceae	g__Flavihumibacter	61224	24296	23930	6740	12830	7358	6276	6290	148944
d__Bacteria	k__unclassified_d__Bacteria	p__Cyanobacteriota	c__Cyanophyceae	o__Nostocales	f__Calotrichaceae	g__Calothrix	1242	1402	133698	4070	1094	1482	1322	3898	148208
d__Bacteria	k__unclassified_d__Bacteria	p__Pseudomonadota	c__Betaproteobacteria	o__Burkholderiales	f__Comamonadaceae	g__Verminephrobacter	3928	4534	134136	1900	482	1484	1038	696	148198
d__Bacteria	k__unclassified_d__Bacteria	p__Pseudomonadota	c__Betaproteobacteria	o__Burkholderiales	f__Comamonadaceae	g__Comamonas	46726	19920	28324	9928	5084	14422	13662	8308	146374
d__Bacteria	k__unclassified_d__Bacteria	p__Chloroflexota	c__Anaerolineae	o__Anaerolineales	f__Anaerolineaceae	g__Thermanaerothrix	166	532	5948	3932	7136	45078	37586	45794	146172
d__Bacteria	k__unclassified_d__Bacteria	p__Planctomycetota	c__Planctomycetia	o__Planctomycetales	f__Planctomycetaceae	g__Planctomyces	21562	11962	27690	8920	33528	13468	9942	17508	144580
d__Bacteria	k__unclassified_d__Bacteria	p__Pseudomonadota	c__Alphaproteobacteria	o__Hyphomicrobiales	f__Rhizobiaceae	g__Agrobacterium	34520	13328	32064	6852	36986	8484	5878	6268	144380
d__Bacteria	k__unclassified_d__Bacteria	p__Pseudomonadota	c__Gammaproteobacteria	o__Pseudomonadales	f__Pseudomonadaceae	g__Stutzerimonas	8208	7722	49134	28156	7098	19170	15764	8822	144074
d__Bacteria	k__unclassified_d__Bacteria	p__Bacteroidota	c__Chitinophagia	o__Chitinophagales	f__Chitinophagaceae	g__Niastella	52910	23994	2032	960	28748	13342	8662	11704	142352
d__Bacteria	k__unclassified_d__Bacteria	p__Bacteroidota	c__Bacteroidia	o__Bacteroidales	f__Dysgonomonadaceae	g__Proteiniphilum	526	2026	17474	10496	18546	48858	36528	4690	139144
d__Bacteria	k__unclassified_d__Bacteria	p__Pseudomonadota	c__Betaproteobacteria	o__Nitrosomonadales	f__Sterolibacteriaceae	g__Sulfuritalea	5798	9766	5996	3712	4718	47682	38236	22964	138872
d__Bacteria	k__unclassified_d__Bacteria	p__Pseudomonadota	c__Alphaproteobacteria	o__Sphingomonadales	f__Erythrobacteraceae	g__Croceibacterium	3342	14690	55796	55058	784	1562	1844	3254	136330
d__Bacteria	k__unclassified_d__Bacteria	p__Candidatus_Kapabacteria	c__unclassified_p__Candidatus_Kapabacteria	o__unclassified_p__Candidatus_Kapabacteria	f__unclassified_p__Candidatus_Kapabacteria	g__unclassified_p__Candidatus_Kapabacteria	1640	2562	3846	2818	10816	40792	37846	35652	135972
d__Bacteria	k__unclassified_d__Bacteria	p__Candidatus_Marinimicrobia	c__unclassified_p__Candidatus_Marinimicrobia	o__unclassified_p__Candidatus_Marinimicrobia	f__unclassified_p__Candidatus_Marinimicrobia	g__unclassified_p__Candidatus_Marinimicrobia	4922	3512	11998	10712	10084	32218	33278	28598	135322
d__Bacteria	k__unclassified_d__Bacteria	p__Chloroflexota	c__Anaerolineae	o__Anaerolineales	f__Anaerolineaceae	g__Leptolinea	124	360	4210	2746	6222	39226	35104	46986	134978
d__Bacteria	k__unclassified_d__Bacteria	p__Myxococcota	c__unclassified_p__Myxococcota	o__Polyangiales	f__Labilitrichaceae	g__Labilithrix	720	1152	16106	21000	26482	39230	9874	20264	134828
d__Bacteria	k__unclassified_d__Bacteria	p__Pseudomonadota	c__Alphaproteobacteria	o__Hyphomicrobiales	f__Aestuariivirgaceae	g__Aestuariivirga	60392	3268	11666	5134	24914	3992	3540	20530	133436
d__Bacteria	k__unclassified_d__Bacteria	p__Bacteroidota	c__Chitinophagia	o__Chitinophagales	f__Chitinophagaceae	g__Flavisolibacter	34756	36764	3430	2064	39112	4922	3900	5142	130090
d__Bacteria	k__unclassified_d__Bacteria	p__Chlamydiota	c__Chlamydiia	o__Parachlamydiales	f__Simkaniaceae	g__Simkania	67542	21866	752	404	30260	5300	2206	1696	130026
d__Bacteria	k__unclassified_d__Bacteria	p__Actinomycetota	c__Actinomycetes	o__Micrococcales	f__Cellulomonadaceae	g__Cellulomonas	7846	22690	47122	23568	3066	7292	6690	8434	126708
d__Bacteria	k__unclassified_d__Bacteria	p__Actinomycetota	c__Acidimicrobiia	o__Acidimicrobiales	f__Ilumatobacteraceae	g__Ilumatobacter	580	7804	54376	52586	440	1872	1906	6878	126442
d__Bacteria	k__unclassified_d__Bacteria	p__Chloroflexota	c__Caldilineae	o__Caldilineales	f__Caldilineaceae	g__Caldilinea	1108	2418	11536	8526	8330	33144	28950	32386	126398
d__Bacteria	k__unclassified_d__Bacteria	p__Pseudomonadota	c__Betaproteobacteria	o__Burkholderiales	f__Comamonadaceae	g__Caenimonas	8348	7718	36498	15882	9444	20034	16374	10886	125184
d__Bacteria	k__unclassified_d__Bacteria	p__Myxococcota	c__unclassified_p__Myxococcota	o__Polyangiales	f__Polyangiaceae	g__Sorangium	1074	1750	17764	17406	23318	31940	11598	19258	124108
d__Bacteria	k__unclassified_d__Bacteria	p__Pseudomonadota	c__Betaproteobacteria	o__Burkholderiales	f__Comamonadaceae	g__Alicycliphilus	25138	74626	7192	2370	1330	5108	5078	2088	122930
d__Bacteria	k__unclassified_d__Bacteria	p__Bacteroidota	c__Chitinophagia	o__Chitinophagales	f__Chitinophagaceae	g__Chitinophaga	38964	30050	5194	2920	13628	10984	8124	10922	120786
d__Bacteria	k__unclassified_d__Bacteria	p__Chloroflexota	c__Candidatus_Thermofonsia	o__unclassified_c__Candidatus_Thermofonsia	f__unclassified_c__Candidatus_Thermofonsia	g__Candidatus_Roseilinea	96	382	2680	2180	3746	44694	38706	27642	120126
d__Bacteria	k__unclassified_d__Bacteria	p__Pseudomonadota	c__Alphaproteobacteria	o__Hyphomicrobiales	f__Methylobacteriaceae	g__Methylobacterium	10412	10106	22494	11968	30356	10212	9150	14608	119306
d__Bacteria	k__unclassified_d__Bacteria	p__Actinomycetota	c__Actinomycetes	o__Propionibacteriales	f__Propionibacteriaceae	g__Propioniciclava	30844	77006	2058	900	758	1718	1816	3894	118994
d__Bacteria	k__unclassified_d__Bacteria	p__Chloroflexota	c__Anaerolineae	o__Anaerolineales	f__Anaerolineaceae	g__Ornatilinea	64	212	2108	1494	5020	37920	31868	38478	117164
d__Bacteria	k__unclassified_d__Bacteria	p__Pseudomonadota	c__Gammaproteobacteria	o__Pseudomonadales	f__Perlucidibacaceae	g__Perlucidibaca	1838	920	1648	1236	280	54144	49350	7270	116686
d__Bacteria	k__unclassified_d__Bacteria	p__Bacteroidota	c__Sphingobacteriia	o__Sphingobacteriales	f__Sphingobacteriaceae	g__Mucilaginibacter	19464	18168	12332	7764	14750	14850	11940	15642	114910
d__Bacteria	k__unclassified_d__Bacteria	p__Pseudomonadota	c__Betaproteobacteria	o__Rhodocyclales	f__Zoogloeaceae	g__Thauera	17394	15630	12640	7500	6344	23282	20284	11140	114214
d__Bacteria	k__unclassified_d__Bacteria	p__Pseudomonadota	c__Betaproteobacteria	o__Burkholderiales	f__Burkholderiaceae	g__Ralstonia	22090	8810	12886	4970	35276	11152	9906	7362	112452
d__Bacteria	k__unclassified_d__Bacteria	p__Pseudomonadota	c__Betaproteobacteria	o__Burkholderiales	f__Oxalobacteraceae	g__Duganella	2620	16872	66346	7314	2176	6866	6324	3728	112246
d__Bacteria	k__unclassified_d__Bacteria	p__Bacteroidota	c__Flavobacteriia	o__Flavobacteriales	f__Crocinitomicaceae	g__Fluviicola	1938	4990	5782	4120	27774	25278	17442	24740	112064
d__Bacteria	k__unclassified_d__Bacteria	p__Pseudomonadota	c__Betaproteobacteria	o__unclassified_c__Betaproteobacteria	f__unclassified_c__Betaproteobacteria	g__Candidatus_Accumulibacter	16422	32606	7772	4874	4782	15606	16246	13180	111488
d__Bacteria	k__unclassified_d__Bacteria	p__Actinomycetota	c__Actinomycetes	o__Propionibacteriales	f__Nocardioidaceae	g__Marmoricola	2072	25112	40768	26350	1138	2560	2492	10786	111278
d__Bacteria	k__unclassified_d__Bacteria	p__Pseudomonadota	c__Betaproteobacteria	o__Burkholderiales	f__Comamonadaceae	g__Ottowia	22410	58126	9246	4406	2942	4872	4188	3000	109190
d__Bacteria	k__unclassified_d__Bacteria	p__Actinomycetota	c__Coriobacteriia	o__Anaerosomatales	f__Anaerosomataceae	g__Parvivirga	120	316	1432	1158	4808	31246	30644	38864	108588
d__Bacteria	k__unclassified_d__Bacteria	p__Planctomycetota	c__Planctomycetia	o__Pirellulales	f__Pirellulaceae	g__Candidatus_Anammoximicrobium	7930	3474	13042	4096	6516	35430	22036	13880	106404
d__Bacteria	k__unclassified_d__Bacteria	p__Pseudomonadota	c__Alphaproteobacteria	o__Rhodospirillales	f__Azospirillaceae	g__Azospirillum	4736	4990	7530	4902	8784	21480	21676	31352	105450
d__Bacteria	k__unclassified_d__Bacteria	p__Chlamydiota	c__Chlamydiia	o__Parachlamydiales	f__Rhabdochlamydiaceae	g__Candidatus_Rhabdochlamydia	76358	10826	1170	806	10366	1886	766	684	102862
d__Bacteria	k__unclassified_d__Bacteria	p__Bacillota	c__Bacilli	o__Bacillales	f__Bacillaceae	g__Bacillus	4222	12746	38226	18132	3084	9192	8622	8358	102582
d__Bacteria	k__unclassified_d__Bacteria	p__Deinococcota	c__Deinococci	o__Deinococcales	f__Deinococcaceae	g__Deinococcus	1476	6874	31434	15886	5724	13806	14350	12692	102242
d__Bacteria	k__unclassified_d__Bacteria	p__Pseudomonadota	c__Betaproteobacteria	o__Burkholderiales	f__Oxalobacteraceae	g__Undibacterium	6726	12268	44318	8390	10776	8536	5558	4818	101390
d__Bacteria	k__unclassified_d__Bacteria	p__Candidatus_Binatota	c__Candidatus_Binatia	o__unclassified_c__Candidatus_Binatia	f__unclassified_c__Candidatus_Binatia	g__unclassified_c__Candidatus_Binatia	1832	1444	14934	13012	14760	15956	17404	21348	100690
d__Bacteria	k__unclassified_d__Bacteria	p__Pseudomonadota	c__Betaproteobacteria	o__Burkholderiales	f__unclassified_o__Burkholderiales	g__Aquabacterium	13494	15242	15472	6956	16094	13996	12620	6678	100552
d__Bacteria	k__unclassified_d__Bacteria	p__Planctomycetota	c__Planctomycetia	o__Planctomycetales	f__Planctomycetaceae	g__Gimesia	13770	7932	20812	6760	18226	9628	7210	15142	99480
d__Bacteria	k__unclassified_d__Bacteria	p__Pseudomonadota	c__Gammaproteobacteria	o__Immundisolibacterales	f__Immundisolibacteraceae	g__Immundisolibacter	3676	6242	24932	17820	1778	13072	9854	21582	98956
d__Bacteria	k__unclassified_d__Bacteria	p__Actinomycetota	c__Actinomycetes	o__Micrococcales	f__Bogoriellaceae	g__Georgenia	2840	14040	51656	23588	718	1744	1596	2230	98412
d__Bacteria	k__unclassified_d__Bacteria	p__Pseudomonadota	c__Gammaproteobacteria	o__Moraxellales	f__Moraxellaceae	g__Amnimonas	1102	690	1304	810	234	46098	41708	6212	98158
d__Bacteria	k__unclassified_d__Bacteria	p__Candidatus_Melainabacteria	c__unclassified_p__Candidatus_Melainabacteria	o__unclassified_p__Candidatus_Melainabacteria	f__unclassified_p__Candidatus_Melainabacteria	g__unclassified_p__Candidatus_Melainabacteria	45468	7298	11490	13938	6704	4926	3934	3622	97380
d__Bacteria	k__unclassified_d__Bacteria	p__Pseudomonadota	c__Betaproteobacteria	o__Nitrosomonadales	f__Methylophilaceae	g__Methylotenera	1528	3498	13900	17502	4948	19612	18452	16734	96174
d__Bacteria	k__unclassified_d__Bacteria	p__Candidatus_Poribacteria	c__unclassified_p__Candidatus_Poribacteria	o__unclassified_p__Candidatus_Poribacteria	f__unclassified_p__Candidatus_Poribacteria	g__unclassified_p__Candidatus_Poribacteria	3118	2834	15876	12742	8082	18658	16950	17786	96046
d__Bacteria	k__unclassified_d__Bacteria	p__Planctomycetota	c__Planctomycetia	o__Pirellulales	f__Pirellulaceae	g__Blastopirellula	15532	6366	18988	5808	7186	19056	12546	9880	95362
d__Bacteria	k__unclassified_d__Bacteria	p__Pseudomonadota	c__Betaproteobacteria	o__Burkholderiales	f__Oxalobacteraceae	g__Herbaspirillum	9116	9092	40916	11152	5428	6788	6774	5632	94898
d__Bacteria	k__unclassified_d__Bacteria	p__Pseudomonadota	c__Alphaproteobacteria	o__Rhodobacterales	f__Paracoccaceae	g__Paracoccus	8400	15926	10806	4840	33472	9254	5594	6084	94376
d__Bacteria	k__unclassified_d__Bacteria	p__Bacillota	c__Bacilli	o__Bacillales	f__Paenibacillaceae	g__Paenibacillus	2616	4430	16492	12518	8790	16238	15792	17188	94064
d__Bacteria	k__unclassified_d__Bacteria	p__Cyanobacteriota	c__Cyanophyceae	o__Oculatellales	f__Oculatellaceae	g__Kaiparowitsia	1640	8926	33572	10672	5252	9290	11150	12088	92590
d__Bacteria	k__unclassified_d__Bacteria	p__Chlamydiota	c__Chlamydiia	o__Parachlamydiales	f__Parachlamydiaceae	g__Parachlamydia	27310	10696	5106	602	35128	5104	2662	5792	92400
d__Bacteria	k__unclassified_d__Bacteria	p__Verrucomicrobiota	c__Opitutae	o__Opitutales	f__Opitutaceae	g__Candidatus_Didemnitutus	18382	2322	23596	12476	21074	8218	3044	3164	92276
d__Bacteria	k__unclassified_d__Bacteria	p__Pseudomonadota	c__Alphaproteobacteria	o__Hyphomicrobiales	f__Brucellaceae	g__Brucella	16434	15102	15360	6506	19234	8374	4086	6060	91156
d__Bacteria	k__unclassified_d__Bacteria	p__Pseudomonadota	c__Alphaproteobacteria	o__Rhodospirillales	f__Zavarziniaceae	g__Zavarzinia	606	446	1832	616	10138	18896	31034	27256	90824
d__Bacteria	k__unclassified_d__Bacteria	p__Myxococcota	c__unclassified_p__Myxococcota	o__Polyangiales	f__Polyangiaceae	g__Polyangium	292	864	12326	12256	17734	23944	8778	14336	90530
d__Bacteria	k__unclassified_d__Bacteria	p__Bacteroidota	c__Chitinophagia	o__Chitinophagales	f__Chitinophagaceae	g__Taibaiella	26318	29250	2256	1682	8202	8624	5884	8074	90290
d__Bacteria	k__unclassified_d__Bacteria	p__Pseudomonadota	c__Alphaproteobacteria	o__Hyphomicrobiales	f__Rhizobiaceae	g__Sinorhizobium	24928	9436	12566	3982	21866	6348	4222	5938	89286
d__Bacteria	k__unclassified_d__Bacteria	p__Actinomycetota	c__Acidimicrobiia	o__Acidimicrobiales	f__Iamiaceae	g__Aquihabitans	148	4918	40172	37714	210	554	694	4532	88942
d__Bacteria	k__unclassified_d__Bacteria	p__Actinomycetota	c__Actinomycetes	o__Micrococcales	f__Intrasporangiaceae	g__Phycicoccus	19080	52628	6550	4476	614	1546	1458	1958	88310
d__Bacteria	k__unclassified_d__Bacteria	p__Gemmatimonadota	c__Gemmatimonadetes	o__Gemmatimonadales	f__Gemmatimonadaceae	g__Roseisolibacter	2382	5876	36740	14646	5866	7618	6718	7750	87596
d__Bacteria	k__unclassified_d__Bacteria	p__Pseudomonadota	c__Betaproteobacteria	o__Rhodocyclales	f__Zoogloeaceae	g__Azoarcus	4138	5714	4636	3266	4470	27862	24870	12584	87540
d__Bacteria	k__unclassified_d__Bacteria	p__Thermodesulfobacteriota	c__Syntrophia	o__Syntrophales	f__Smithellaceae	g__Smithella	784	534	2192	1724	4340	25106	27990	23272	85942
d__Bacteria	k__unclassified_d__Bacteria	p__Bacillota	c__Clostridia	o__Eubacteriales	f__Desulfitobacteriaceae	g__Desulfosporosinus	336	400	1916	904	3404	22804	26234	29776	85774
d__Bacteria	k__unclassified_d__Bacteria	p__Pseudomonadota	c__Betaproteobacteria	o__Burkholderiales	f__Oxalobacteraceae	g__Pseudoduganella	2314	12942	51496	6018	1674	4290	3570	2882	85186
d__Bacteria	k__unclassified_d__Bacteria	p__Myxococcota	c__Myxococcia	o__Myxococcales	f__Myxococcaceae	g__Myxococcus	1018	1178	12504	13634	16498	14002	11302	14550	84686
d__Viruses	k__Heunggongvirae	p__Uroviricota	c__Caudoviricetes	o__unclassified_c__Caudoviricetes	f__unclassified_c__Caudoviricetes	g__unclassified_c__Caudoviricetes	11804	19070	8622	5298	4766	12436	11576	10418	83990
d__Bacteria	k__unclassified_d__Bacteria	p__Bacteroidota	c__Chitinophagia	o__Chitinophagales	f__Chitinophagaceae	g__Niabella	22570	56006	1310	470	1648	724	540	686	83954
d__Bacteria	k__unclassified_d__Bacteria	p__Acidobacteriota	c__Blastocatellia	o__unclassified_c__Blastocatellia	f__unclassified_c__Blastocatellia	g__Chloracidobacterium	2906	1866	10204	9168	11422	12978	15582	18734	82860
d__Bacteria	k__unclassified_d__Bacteria	p__Gemmatimonadota	c__Longimicrobiia	o__Longimicrobiales	f__Longimicrobiaceae	g__Longimicrobium	336	5120	39748	23746	2156	3368	3748	4068	82290
d__Bacteria	k__unclassified_d__Bacteria	p__Bacteroidota	c__Chitinophagia	o__Chitinophagales	f__Chitinophagaceae	g__Paraflavitalea	47294	13146	772	440	15480	1860	1362	1608	81962
d__Bacteria	k__unclassified_d__Bacteria	p__Pseudomonadota	c__Alphaproteobacteria	o__Hyphomicrobiales	f__Methylobacteriaceae	g__Methylorubrum	1772	1746	1212	798	55508	7152	7422	6038	81648
d__Bacteria	k__unclassified_d__Bacteria	p__Pseudomonadota	c__Betaproteobacteria	o__Burkholderiales	f__Burkholderiaceae	g__Paraburkholderia	14062	9508	18750	7400	6226	8758	8670	7346	80720
d__Bacteria	k__unclassified_d__Bacteria	p__Pseudomonadota	c__Gammaproteobacteria	o__Xanthomonadales	f__Rhodanobacteraceae	g__Dyella	2618	4282	3858	1802	58996	2470	2336	2692	79054
d__Bacteria	k__unclassified_d__Bacteria	p__Bacteroidota	c__Flavobacteriia	o__Flavobacteriales	f__Weeksellaceae	g__Chryseobacterium	16374	28258	3572	1708	7294	7948	6378	7396	78928
d__Bacteria	k__unclassified_d__Bacteria	p__Actinomycetota	c__Actinomycetes	o__Micrococcales	f__Micrococcaceae	g__Kocuria	4242	12386	35882	18218	690	2262	2138	1564	77382
d__Bacteria	k__unclassified_d__Bacteria	p__Candidatus_Sumerlaeota	c__unclassified_p__Candidatus_Sumerlaeota	o__unclassified_p__Candidatus_Sumerlaeota	f__unclassified_p__Candidatus_Sumerlaeota	g__unclassified_p__Candidatus_Sumerlaeota	2344	1384	8486	6652	10720	16496	15100	16086	77268
d__Bacteria	k__unclassified_d__Bacteria	p__Pseudomonadota	c__Betaproteobacteria	o__Burkholderiales	f__Sphaerotilaceae	g__Leptothrix	31032	35632	2968	1340	778	1814	1554	1240	76358
d__Bacteria	k__unclassified_d__Bacteria	p__Pseudomonadota	c__Gammaproteobacteria	o__Methylococcales	f__Methylococcaceae	g__Methylobacter	2270	3844	6132	5284	3638	25508	18306	11084	76066
d__Bacteria	k__unclassified_d__Bacteria	p__Acidobacteriota	c__Holophagae	o__Holophagales	f__Holophagaceae	g__Holophaga	380	210	1284	1050	21882	13256	17332	19958	75352
d__Bacteria	k__unclassified_d__Bacteria	p__Candidatus_Cloacimonadota	c__unclassified_p__Candidatus_Cloacimonadota	o__unclassified_p__Candidatus_Cloacimonadota	f__unclassified_p__Candidatus_Cloacimonadota	g__unclassified_p__Candidatus_Cloacimonadota	1208	2056	9368	6672	4878	17962	18468	13830	74442
d__Bacteria	k__unclassified_d__Bacteria	p__Pseudomonadota	c__Betaproteobacteria	o__Nitrosomonadales	f__Nitrosomonadaceae	g__Nitrosomonas	6338	11484	9862	6114	7632	10544	9746	12514	74234
d__Bacteria	k__unclassified_d__Bacteria	p__Acidobacteriota	c__Terriglobia	o__Bryobacterales	f__Solibacteraceae	g__Candidatus_Sulfopaludibacter	4568	568	15662	14124	6906	8272	9700	13394	73194
d__Bacteria	k__unclassified_d__Bacteria	p__Acidobacteriota	c__Terriglobia	o__Bryobacterales	f__Bryobacteraceae	g__Bryobacter	8752	1088	18540	18806	4188	6252	5242	8618	71486
d__Bacteria	k__unclassified_d__Bacteria	p__Thermodesulfobacteriota	c__Desulfuromonadia	o__Geobacterales	f__Geobacteraceae	g__Geotalea	188	302	1546	1668	8572	14252	19576	23376	69480
d__Bacteria	k__unclassified_d__Bacteria	p__Chloroflexota	c__Anaerolineae	o__Aggregatilineales	f__Aggregatilineaceae	g__Aggregatilinea	364	1062	8124	5638	5888	15752	13900	18502	69230
d__Bacteria	k__unclassified_d__Bacteria	p__Thermodesulfobacteriota	c__Syntrophobacteria	o__Syntrophobacterales	f__Syntrophobacteraceae	g__Desulforhabdus	276	330	2536	1376	3362	18172	28618	14452	69122
d__Bacteria	k__unclassified_d__Bacteria	p__Bacillota	c__Clostridia	o__Eubacteriales	f__Clostridiaceae	g__Clostridium	1910	3334	3416	2846	3792	18606	20374	13556	67834
d__Bacteria	k__unclassified_d__Bacteria	p__Pseudomonadota	c__Alphaproteobacteria	o__Caulobacterales	f__Caulobacteraceae	g__Aquidulcibacter	8786	16656	11112	18240	5126	3464	3080	1294	67758
d__Bacteria	k__unclassified_d__Bacteria	p__Pseudomonadota	c__Gammaproteobacteria	o__Oceanospirillales	f__Alcanivoracaceae	g__Alcanivorax	1354	1752	3262	2884	840	26412	24118	7074	67696
d__Bacteria	k__unclassified_d__Bacteria	p__Pseudomonadota	c__Betaproteobacteria	o__Burkholderiales	f__Sphaerotilaceae	g__Ideonella	8602	12790	12826	7010	4242	8080	6822	5150	65522
d__Bacteria	k__unclassified_d__Bacteria	p__Pseudomonadota	c__Betaproteobacteria	o__Burkholderiales	f__Comamonadaceae	g__Hylemonella	2344	4950	2396	1126	3942	18778	22956	8582	65074
d__Bacteria	k__unclassified_d__Bacteria	p__Actinomycetota	c__Rubrobacteria	o__Rubrobacterales	f__Rubrobacteraceae	g__Rubrobacter	838	2686	13800	10662	3914	10472	10578	11872	64822
d__Bacteria	k__unclassified_d__Bacteria	p__Chloroflexota	c__Chloroflexia	o__Chloroflexales	f__Roseiflexaceae	g__Kouleothrix	504	1572	9110	7066	4562	13774	12350	15882	64820
d__Bacteria	k__unclassified_d__Bacteria	p__Pseudomonadota	c__Alphaproteobacteria	o__Hyphomicrobiales	f__Devosiaceae	g__Pelagibacterium	5590	10152	15900	5900	7556	6860	5324	7292	64574
d__Bacteria	k__unclassified_d__Bacteria	p__Pseudomonadota	c__Betaproteobacteria	o__Burkholderiales	f__Alcaligenaceae	g__Achromobacter	11152	7542	19168	6254	2906	7018	5654	4410	64104
d__Bacteria	k__unclassified_d__Bacteria	p__Bacteroidota	c__Flavobacteriia	o__Flavobacteriales	f__Vicingaceae	g__Vicingus	256	2848	13490	8500	5980	8798	6470	17204	63546
d__Bacteria	k__unclassified_d__Bacteria	p__Pseudomonadota	c__Betaproteobacteria	o__Nitrosomonadales	f__Gallionellaceae	g__Gallionella	3044	5206	4826	5088	3560	15000	14426	12148	63298
d__Bacteria	k__unclassified_d__Bacteria	p__Pseudomonadota	c__Betaproteobacteria	o__Burkholderiales	f__Comamonadaceae	g__Limnohabitans	6036	6804	10864	5610	4218	11204	11038	6060	61834
d__Bacteria	k__unclassified_d__Bacteria	p__Actinomycetota	c__Actinomycetes	o__Actinomycetales	f__Actinomycetaceae	g__Actinomyces	5716	15734	18698	17074	296	754	888	2616	61776
d__Bacteria	k__unclassified_d__Bacteria	p__Pseudomonadota	c__Gammaproteobacteria	o__Xanthomonadales	f__Xanthomonadaceae	g__Luteimonas	1888	13656	23114	10550	1706	2940	3146	3630	60630
d__Bacteria	k__unclassified_d__Bacteria	p__Bacteroidota	c__Bacteroidia	o__Bacteroidales	f__Odoribacteraceae	g__Odoribacter	1130	984	1198	838	29070	9426	10516	7140	60302
d__Bacteria	k__unclassified_d__Bacteria	p__Candidatus_Bipolaricaulota	c__unclassified_p__Candidatus_Bipolaricaulota	o__unclassified_p__Candidatus_Bipolaricaulota	f__unclassified_p__Candidatus_Bipolaricaulota	g__unclassified_p__Candidatus_Bipolaricaulota	720	968	6698	6388	5560	13156	12366	13878	59734
d__Bacteria	k__unclassified_d__Bacteria	p__Thermomicrobiota	c__Thermomicrobia	o__Sphaerobacterales	f__Sphaerobacteraceae	g__Sphaerobacter	178	3776	20338	14388	1830	5758	5840	7450	59558
d__Bacteria	k__unclassified_d__Bacteria	p__Pseudomonadota	c__Alphaproteobacteria	o__Hyphomicrobiales	f__Nitrobacteraceae	g__Tardiphaga	3554	2782	7160	3636	32620	2610	2488	4614	59464
d__Bacteria	k__unclassified_d__Bacteria	p__Calditrichota	c__Calditrichia	o__Calditrichales	f__Calditrichaceae	g__Caldithrix	1086	1106	2540	2186	4872	16070	17934	13262	59056
d__Bacteria	k__unclassified_d__Bacteria	p__Pseudomonadota	c__Betaproteobacteria	o__Burkholderiales	f__Comamonadaceae	g__Delftia	4968	5610	10718	4630	1394	10396	13660	7552	58928
d__Bacteria	k__unclassified_d__Bacteria	p__Bacteroidota	c__Cytophagia	o__Cytophagales	f__Hymenobacteraceae	g__Pontibacter	4698	4252	8504	6178	6808	9046	7738	11082	58306
d__Bacteria	k__unclassified_d__Bacteria	p__Thermodesulfobacteriota	c__Desulfuromonadia	o__Desulfuromonadales	f__Desulfuromonadaceae	g__Desulfuromonas	816	1234	5342	5338	6296	11880	13858	13306	58070
d__Bacteria	k__unclassified_d__Bacteria	p__Pseudomonadota	c__Betaproteobacteria	o__Rhodocyclales	f__Rhodocyclaceae	g__Propionivibrio	9652	19592	3568	2124	2252	8242	7512	4968	57910
d__Bacteria	k__unclassified_d__Bacteria	p__Pseudomonadota	c__Gammaproteobacteria	o__Cellvibrionales	f__Porticoccaceae	g__Porticoccus	206	1962	12338	8690	774	6526	6336	20976	57808
d__Bacteria	k__unclassified_d__Bacteria	p__Cyanobacteriota	c__Cyanophyceae	o__Oscillatoriales	f__Oscillatoriaceae	g__Oscillatoria	2254	1804	7514	6800	5770	11456	9648	12274	57520
d__Bacteria	k__unclassified_d__Bacteria	p__Pseudomonadota	c__Betaproteobacteria	o__Rhodocyclales	f__Azonexaceae	g__Ferribacterium	17582	35802	530	400	116	1280	1002	628	57340
d__Bacteria	k__unclassified_d__Bacteria	p__Chloroflexota	c__Ardenticatenia	o__unclassified_c__Ardenticatenia	f__unclassified_c__Ardenticatenia	g__Candidatus_Promineifilum	336	1006	6552	3158	4740	13792	12856	14564	57004
d__Bacteria	k__unclassified_d__Bacteria	p__Acidobacteriota	c__Terriglobia	o__Terriglobales	f__Acidobacteriaceae	g__Acidobacterium	288	930	27000	22994	788	1132	1036	1962	56130
d__Bacteria	k__unclassified_d__Bacteria	p__Cyanobacteriota	c__Cyanophyceae	o__Nostocales	f__Nostocaceae	g__Nostoc	8048	11788	7148	4594	6514	6322	4720	6746	55880
d__Bacteria	k__unclassified_d__Bacteria	p__Chloroflexota	c__Anaerolineae	o__Anaerolineales	f__Anaerolineaceae	g__Brevefilum	62	154	1872	1176	2534	17828	14786	17102	55514
d__Bacteria	k__unclassified_d__Bacteria	p__Myxococcota	c__unclassified_p__Myxococcota	o__Haliangiales	f__Kofleriaceae	g__Haliangium	116	204	5652	34014	3668	4708	2796	4294	55452
d__Bacteria	k__unclassified_d__Bacteria	p__Pseudomonadota	c__Betaproteobacteria	o__Nitrosomonadales	f__Sterolibacteriaceae	g__Sulfuricystis	1688	3382	224	130	404	27106	15758	6270	54962
d__Bacteria	k__unclassified_d__Bacteria	p__Cyanobacteriota	c__Cyanophyceae	o__Oscillatoriales	f__Microcoleaceae	g__Kamptonema	820	984	8108	5396	4698	11216	9706	13924	54852
d__Bacteria	k__unclassified_d__Bacteria	p__Myxococcota	c__unclassified_p__Myxococcota	o__Nannocystales	f__Nannocystaceae	g__Nannocystis	730	802	11120	11258	8222	9834	4810	7782	54558
d__Bacteria	k__unclassified_d__Bacteria	p__Candidatus_Gracilibacteria	c__unclassified_p__Candidatus_Gracilibacteria	o__unclassified_p__Candidatus_Gracilibacteria	f__unclassified_p__Candidatus_Gracilibacteria	g__unclassified_p__Candidatus_Gracilibacteria	13238	33806	794	1090	244	1534	1508	2168	54382
d__Bacteria	k__unclassified_d__Bacteria	p__Candidatus_Krumholzibacteriota	c__Candidatus_Krumholzibacteria	o__unclassified_c__Candidatus_Krumholzibacteria	f__unclassified_c__Candidatus_Krumholzibacteria	g__unclassified_c__Candidatus_Krumholzibacteria	2630	1484	5376	3776	13478	8766	8960	9884	54354
d__Bacteria	k__unclassified_d__Bacteria	p__Pseudomonadota	c__Alphaproteobacteria	o__Hyphomicrobiales	f__Nitrobacteraceae	g__Nitrobacter	1854	842	872	514	45418	1512	868	2464	54344
d__Bacteria	k__unclassified_d__Bacteria	p__Myxococcota	c__Myxococcia	o__Myxococcales	f__Myxococcaceae	g__Corallococcus	1126	1576	9826	9864	6224	7906	6916	9670	53108
d__Archaea	k__unclassified_d__Archaea	p__Candidatus_Bathyarchaeota	c__unclassified_p__Candidatus_Bathyarchaeota	o__unclassified_p__Candidatus_Bathyarchaeota	f__unclassified_p__Candidatus_Bathyarchaeota	g__unclassified_p__Candidatus_Bathyarchaeota	694	882	5340	3588	3322	13268	12760	13126	52980
d__Bacteria	k__unclassified_d__Bacteria	p__Actinomycetota	c__Actinomycetes	o__Micromonosporales	f__Micromonosporaceae	g__Micromonospora	3674	8942	15392	11580	1748	3474	3422	4656	52888
d__Bacteria	k__unclassified_d__Bacteria	p__Planctomycetota	c__Planctomycetia	o__Planctomycetales	f__Planctomycetaceae	g__Symmachiella	6474	3396	9358	3758	9576	6042	4186	9988	52778
d__Bacteria	k__unclassified_d__Bacteria	p__Bdellovibrionota	c__Bdellovibrionia	o__Bdellovibrionales	f__Pseudobdellovibrionaceae	g__Pseudobdellovibrio	30	1474	32006	4268	270	1806	3312	9110	52276
d__Bacteria	k__unclassified_d__Bacteria	p__Bacteroidota	c__Cytophagia	o__Cytophagales	f__Hymenobacteraceae	g__Hymenobacter	4510	4554	6722	5280	7618	8350	5780	9048	51862
d__Bacteria	k__unclassified_d__Bacteria	p__Actinomycetota	c__Actinomycetes	o__Propionibacteriales	f__Propionibacteriaceae	g__Microlunatus	11508	29076	4138	2578	420	908	1046	1802	51476
d__Bacteria	k__unclassified_d__Bacteria	p__Bacteroidota	c__Flavobacteriia	o__Flavobacteriales	f__Weeksellaceae	g__Cloacibacterium	13074	36314	374	2	480	408	346	370	51368
d__Bacteria	k__unclassified_d__Bacteria	p__Actinomycetota	c__Actinomycetes	o__Micrococcales	f__Micrococcaceae	g__Paenarthrobacter	2832	4956	18712	18220	1362	1828	1556	1834	51300
d__Bacteria	k__unclassified_d__Bacteria	p__Candidatus_Tectomicrobia	c__unclassified_p__Candidatus_Tectomicrobia	o__unclassified_p__Candidatus_Tectomicrobia	f__unclassified_p__Candidatus_Tectomicrobia	g__unclassified_p__Candidatus_Tectomicrobia	1262	1106	9466	9202	4640	8208	7586	9478	50948
d__Bacteria	k__unclassified_d__Bacteria	p__Pseudomonadota	c__Gammaproteobacteria	o__Pseudomonadales	f__Marinobacteraceae	g__Marinobacter	1768	1750	7142	6794	3758	13074	11358	4750	50394
d__Bacteria	k__unclassified_d__Bacteria	p__Pseudomonadota	c__Betaproteobacteria	o__Burkholderiales	f__Alcaligenaceae	g__Bordetella	7978	15348	7942	3846	2266	4640	4282	4000	50302
d__Bacteria	k__unclassified_d__Bacteria	p__Myxococcota	c__unclassified_p__Myxococcota	o__Polyangiales	f__Polyangiaceae	g__Minicystis	184	242	4226	5976	10786	15310	4928	8438	50090
d__Bacteria	k__unclassified_d__Bacteria	p__Planctomycetota	c__Planctomycetia	o__Planctomycetales	f__Planctomycetaceae	g__Fuerstiella	5280	3392	9446	3816	9840	6926	4992	6288	49980
d__Bacteria	k__unclassified_d__Bacteria	p__Chloroflexota	c__Candidatus_Thermofonsia	o__Phototrophicales	f__Phototrophicaceae	g__Phototrophicus	270	1064	6440	4016	3990	11280	9674	13174	49908
d__Bacteria	k__unclassified_d__Bacteria	p__Pseudomonadota	c__Gammaproteobacteria	o__Enterobacterales	f__Enterobacteriaceae	g__Citrobacter	15652	26594	1294	606	2346	1184	1158	1024	49858
d__Bacteria	k__unclassified_d__Bacteria	p__Pseudomonadota	c__Gammaproteobacteria	o__Nevskiales	f__Nevskiaceae	g__Panacagrimonas	674	186	2284	1602	1730	4692	3040	35472	49680
d__Bacteria	k__unclassified_d__Bacteria	p__Planctomycetota	c__Planctomycetia	o__Planctomycetales	f__Planctomycetaceae	g__Planctopirus	6132	4616	7492	1876	13706	4898	3468	7172	49360
d__Bacteria	k__unclassified_d__Bacteria	p__Actinomycetota	c__Actinomycetes	o__Pseudonocardiales	f__Pseudonocardiaceae	g__Pseudonocardia	3492	8004	14698	11534	1300	2926	2792	4302	49048
d__Bacteria	k__unclassified_d__Bacteria	p__Chloroflexota	c__Tepidiformia	o__Tepidiformales	f__Tepidiformaceae	g__Tepidiforma	74	370	7266	4800	842	6394	4604	24504	48854
d__Bacteria	k__unclassified_d__Bacteria	p__Pseudomonadota	c__Alphaproteobacteria	o__Rhodospirillales	f__Rhodospirillaceae	g__Telmatospirillum	310	282	554	322	1500	22438	11960	11434	48800
d__Bacteria	k__unclassified_d__Bacteria	p__Planctomycetota	c__Planctomycetia	o__Isosphaerales	f__Isosphaeraceae	g__Singulisphaera	4544	3158	11094	5536	7508	5638	4560	6378	48416
d__Bacteria	k__unclassified_d__Bacteria	p__Thermodesulfobacteriota	c__Desulfuromonadia	o__Geobacterales	f__Geobacteraceae	g__Geomonas	398	560	2000	2614	5804	9522	12914	14512	48324
d__Bacteria	k__unclassified_d__Bacteria	p__Pseudomonadota	c__Betaproteobacteria	o__Burkholderiales	f__Sphaerotilaceae	g__Caldimonas	3576	5290	13966	5436	2638	6610	5412	5086	48014
d__Bacteria	k__unclassified_d__Bacteria	p__Pseudomonadota	c__Alphaproteobacteria	o__Hyphomicrobiales	f__Rhizobiaceae	g__Ensifer	13732	4860	7150	1896	11568	3398	1916	2792	47312
d__Bacteria	k__unclassified_d__Bacteria	p__Pseudomonadota	c__Alphaproteobacteria	o__Hyphomicrobiales	f__Phyllobacteriaceae	g__Nitratireductor	5840	8978	8898	5020	6612	5172	2658	4022	47200
d__Bacteria	k__unclassified_d__Bacteria	p__Candidatus_Eremiobacterota	c__unclassified_p__Candidatus_Eremiobacterota	o__unclassified_p__Candidatus_Eremiobacterota	f__unclassified_p__Candidatus_Eremiobacterota	g__unclassified_p__Candidatus_Eremiobacterota	3484	1386	9284	8380	3768	6356	6518	7890	47066
d__Bacteria	k__unclassified_d__Bacteria	p__Candidatus_Collierbacteria	c__unclassified_p__Candidatus_Collierbacteria	o__unclassified_p__Candidatus_Collierbacteria	f__unclassified_p__Candidatus_Collierbacteria	g__unclassified_p__Candidatus_Collierbacteria	50	186	182	230	854	9828	15472	20164	46966
d__Bacteria	k__unclassified_d__Bacteria	p__Pseudomonadota	c__Betaproteobacteria	o__Nitrosomonadales	f__Sterolibacteriaceae	g__Rugosibacter	1146	1506	1846	1220	786	10430	19466	10242	46642
d__Bacteria	k__unclassified_d__Bacteria	p__Pseudomonadota	c__Betaproteobacteria	o__Burkholderiales	f__Oxalobacteraceae	g__Rugamonas	1374	7812	29618	3048	334	1866	1544	872	46468
d__Bacteria	k__unclassified_d__Bacteria	p__Pseudomonadota	c__Betaproteobacteria	o__Nitrosomonadales	f__Nitrosomonadaceae	g__Nitrosovibrio	786	1488	10654	834	14764	3396	4398	9980	46300
d__Bacteria	k__unclassified_d__Bacteria	p__Pseudomonadota	c__Gammaproteobacteria	o__Legionellales	f__Legionellaceae	g__Legionella	6886	4096	9568	1790	6212	8406	3236	5622	45816
d__Bacteria	k__unclassified_d__Bacteria	p__Planctomycetota	c__Planctomycetia	o__Pirellulales	f__Pirellulaceae	g__Lignipirellula	6666	2834	9618	3122	2892	9480	6138	4614	45364
d__Bacteria	k__unclassified_d__Bacteria	p__Actinomycetota	c__Acidimicrobiia	o__Acidimicrobiales	f__Acidimicrobiaceae	g__Acidiferrimicrobium	88	1940	19634	20142	140	598	510	2104	45156
d__Bacteria	k__unclassified_d__Bacteria	p__Bacteroidota	c__Chitinophagia	o__Chitinophagales	f__Chitinophagaceae	g__Segetibacter	13056	13170	1522	820	6310	3692	2820	3758	45148
d__Bacteria	k__unclassified_d__Bacteria	p__Candidatus_Riflebacteria	c__unclassified_p__Candidatus_Riflebacteria	o__unclassified_p__Candidatus_Riflebacteria	f__unclassified_p__Candidatus_Riflebacteria	g__unclassified_p__Candidatus_Riflebacteria	634	726	7212	6564	4106	8314	8706	8742	45004
d__Bacteria	k__unclassified_d__Bacteria	p__Gemmatimonadota	c__Gemmatimonadetes	o__Gemmatimonadales	f__Gemmatimonadaceae	g__Gemmatirosa	1004	1902	12580	7906	4592	4852	4750	7192	44778
d__Archaea	k__unclassified_d__Archaea	p__Euryarchaeota	c__unclassified_p__Euryarchaeota	o__unclassified_p__Euryarchaeota	f__unclassified_p__Euryarchaeota	g__unclassified_p__Euryarchaeota	472	1180	7524	6924	3326	7944	8094	8794	44258
d__Bacteria	k__unclassified_d__Bacteria	p__Pseudomonadota	c__Betaproteobacteria	o__Burkholderiales	f__Sphaerotilaceae	g__Methylibium	5774	7990	9954	3714	4440	4828	4232	3202	44134
d__Bacteria	k__unclassified_d__Bacteria	p__Chlorobiota	c__Chlorobiia	o__Chlorobiales	f__Chlorobiaceae	g__Chlorobium	1046	1122	1978	1018	2194	12354	14532	9296	43540
d__Bacteria	k__unclassified_d__Bacteria	p__Pseudomonadota	c__Alphaproteobacteria	o__Hyphomicrobiales	f__Phreatobacteraceae	g__Phreatobacter	1854	1720	1918	974	12620	14892	5202	4328	43508
d__Bacteria	k__unclassified_d__Bacteria	p__Pseudomonadota	c__Gammaproteobacteria	o__Nevskiales	f__Nevskiaceae	g__Nevskia	4288	1988	7304	7652	3688	6006	5722	6778	43426
d__Bacteria	k__unclassified_d__Bacteria	p__Candidatus_Dadabacteria	c__unclassified_p__Candidatus_Dadabacteria	o__unclassified_p__Candidatus_Dadabacteria	f__unclassified_p__Candidatus_Dadabacteria	g__unclassified_p__Candidatus_Dadabacteria	1086	1064	5974	5316	5390	6902	7970	9416	43118
d__Bacteria	k__unclassified_d__Bacteria	p__Pseudomonadota	c__Gammaproteobacteria	o__Cellvibrionales	f__Cellvibrionaceae	g__Cellvibrio	876	2750	6534	24598	500	3126	2742	1810	42936
d__Bacteria	k__unclassified_d__Bacteria	p__Pseudomonadota	c__Alphaproteobacteria	o__Hyphomicrobiales	f__Kaistiaceae	g__Kaistia	6642	4124	5770	2534	11354	3254	2568	6630	42876
d__Bacteria	k__unclassified_d__Bacteria	p__Actinomycetota	c__Actinomycetes	o__Micrococcales	f__Microbacteriaceae	g__Cryobacterium	3976	6734	9522	5972	2582	4872	3794	4812	42264
d__Bacteria	k__unclassified_d__Bacteria	p__Pseudomonadota	c__Alphaproteobacteria	o__Sphingomonadales	f__Erythrobacteraceae	g__Altererythrobacter	1612	3092	11338	19580	1936	968	938	2622	42086
d__Bacteria	k__unclassified_d__Bacteria	p__Planctomycetota	c__Planctomycetia	o__Planctomycetales	f__Planctomycetaceae	g__Maioricimonas	3428	4698	11686	3064	7462	3580	2744	5130	41792
d__Bacteria	k__unclassified_d__Bacteria	p__Pseudomonadota	c__Gammaproteobacteria	o__Xanthomonadales	f__Xanthomonadaceae	g__Stenotrophomonas	3780	11672	8550	4008	3358	3720	3152	2622	40862
d__Bacteria	k__unclassified_d__Bacteria	p__Actinomycetota	c__Acidimicrobiia	o__Acidimicrobiales	f__Iamiaceae	g__Dermatobacter	146	2344	18492	17198	26	218	290	1908	40622
d__Bacteria	k__unclassified_d__Bacteria	p__Pseudomonadota	c__Alphaproteobacteria	o__Hyphomicrobiales	f__Rhizobiaceae	g__Neorhizobium	9508	3834	5690	1998	10380	3444	2238	3526	40618
d__Bacteria	k__unclassified_d__Bacteria	p__Chloroflexota	c__Anaerolineae	o__Anaerolineales	f__Anaerolineaceae	g__Pelolinea	60	144	1068	750	1944	13242	10382	13024	40614
d__Bacteria	k__unclassified_d__Bacteria	p__Bacteroidota	c__Cytophagia	o__Cytophagales	f__Spirosomataceae	g__Dyadobacter	5408	5460	2546	2412	11230	4886	3948	4650	40540
d__Bacteria	k__unclassified_d__Bacteria	p__Candidatus_Schekmanbacteria	c__unclassified_p__Candidatus_Schekmanbacteria	o__unclassified_p__Candidatus_Schekmanbacteria	f__unclassified_p__Candidatus_Schekmanbacteria	g__unclassified_p__Candidatus_Schekmanbacteria	212	254	6832	4494	6818	6376	6900	8530	40416
d__Bacteria	k__unclassified_d__Bacteria	p__Planctomycetota	c__Planctomycetia	o__Isosphaerales	f__Isosphaeraceae	g__Tautonia	2300	2344	10788	5094	5438	4984	4148	5234	40330
d__Bacteria	k__unclassified_d__Bacteria	p__Thermodesulfobacteriota	c__Syntrophia	o__Syntrophales	f__Syntrophaceae	g__Syntrophus	688	528	2996	1944	3670	9654	10820	10010	40310
d__Bacteria	k__unclassified_d__Bacteria	p__Candidatus_Blackallbacteria	c__unclassified_p__Candidatus_Blackallbacteria	o__unclassified_p__Candidatus_Blackallbacteria	f__unclassified_p__Candidatus_Blackallbacteria	g__unclassified_p__Candidatus_Blackallbacteria	42	2056	12728	18540	368	2654	1858	1660	39906
d__Archaea	k__unclassified_d__Archaea	p__Candidatus_Thermoplasmatota	c__Thermoplasmata	o__unclassified_c__Thermoplasmata	f__unclassified_c__Thermoplasmata	g__unclassified_c__Thermoplasmata	266	530	3232	2678	4676	8322	9096	10700	39500
d__Bacteria	k__unclassified_d__Bacteria	p__Cyanobacteriota	c__Cyanophyceae	o__Leptolyngbyales	f__Leptolyngbyaceae	g__Leptolyngbya	1734	1314	7936	6064	3336	5842	5228	7084	38538
d__Bacteria	k__unclassified_d__Bacteria	p__Thermodesulfobacteriota	c__Desulfarculia	o__Desulfarculales	f__Desulfarculaceae	g__Desulfarculus	204	504	1948	1702	2638	14764	8598	8102	38460
d__Bacteria	k__unclassified_d__Bacteria	p__Myxococcota	c__Myxococcia	o__Myxococcales	f__Myxococcaceae	g__Pyxidicoccus	492	1012	7314	7668	5024	6234	4472	5962	38178
d__Bacteria	k__unclassified_d__Bacteria	p__Pseudomonadota	c__Gammaproteobacteria	o__Oceanospirillales	f__Halomonadaceae	g__Halomonas	1660	2614	5884	5382	2772	6588	6430	6706	38036
d__Bacteria	k__unclassified_d__Bacteria	p__Actinomycetota	c__Actinomycetes	o__Streptosporangiales	f__Thermomonosporaceae	g__Actinomadura	2578	6492	10818	8624	1606	2386	2216	3264	37984
d__Bacteria	k__unclassified_d__Bacteria	p__Pseudomonadota	c__Betaproteobacteria	o__Burkholderiales	f__Comamonadaceae	g__Diaphorobacter	4610	7358	11314	2600	1140	4680	3876	2022	37600
d__Bacteria	k__unclassified_d__Bacteria	p__Chloroflexota	c__Chloroflexia	o__Chloroflexales	f__Roseiflexaceae	g__Roseiflexus	842	648	4360	3204	3268	8310	7682	9040	37354
d__Bacteria	k__unclassified_d__Bacteria	p__Planctomycetota	c__Planctomycetia	o__Planctomycetales	f__Planctomycetaceae	g__Calycomorphotria	1188	7224	19450	5084	1162	920	970	1344	37342
d__Archaea	k__unclassified_d__Archaea	p__Euryarchaeota	c__Methanomicrobia	o__Methanosarcinales	f__Candidatus_Methanoperedenaceae	g__Candidatus_Methanoperedens	234	628	2500	1934	2378	10330	11050	7802	36856
d__Archaea	k__unclassified_d__Archaea	p__unclassified_d__Archaea	c__unclassified_d__Archaea	o__unclassified_d__Archaea	f__unclassified_d__Archaea	g__unclassified_d__Archaea	5856	1788	4752	1932	2578	6216	5732	7842	36696
d__Bacteria	k__unclassified_d__Bacteria	p__Acidobacteriota	c__Holophagae	o__Holophagales	f__Holophagaceae	g__Mesoterricola	238	168	556	482	13420	5578	7492	8722	36656
d__Bacteria	k__unclassified_d__Bacteria	p__Pseudomonadota	c__Gammaproteobacteria	o__Xanthomonadales	f__Xanthomonadaceae	g__Xanthomonas	3394	6376	7884	4032	2732	4138	4312	3754	36622
d__Bacteria	k__unclassified_d__Bacteria	p__Planctomycetota	c__Planctomycetia	o__Isosphaerales	f__Isosphaeraceae	g__Paludisphaera	3044	1888	8278	3468	9094	3908	3010	3776	36466
d__Bacteria	k__unclassified_d__Bacteria	p__Pseudomonadota	c__Gammaproteobacteria	o__Enterobacterales	f__Enterobacteriaceae	g__Escherichia	7098	10388	4300	2582	4334	2938	2186	2566	36392
d__Bacteria	k__unclassified_d__Bacteria	p__Candidatus_Moduliflexota	c__Candidatus_Vecturitrichia	o__Candidatus_Vecturitrichales	f__Candidatus_Vecturitrichaceae	g__Candidatus_Vecturithrix	7414	17154	920	710	1558	2764	2728	3080	36328
d__Bacteria	k__unclassified_d__Bacteria	p__Planctomycetota	c__Planctomycetia	o__Planctomycetales	f__Planctomycetaceae	g__Stratiformator	746	6882	19936	5446	650	736	840	996	36232
d__Bacteria	k__unclassified_d__Bacteria	p__Myxococcota	c__unclassified_p__Myxococcota	o__Polyangiales	f__Polyangiaceae	g__Chondromyces	256	310	4118	4308	8342	11390	2790	4616	36130
d__Bacteria	k__unclassified_d__Bacteria	p__Candidatus_Nealsonbacteria	c__unclassified_p__Candidatus_Nealsonbacteria	o__unclassified_p__Candidatus_Nealsonbacteria	f__unclassified_p__Candidatus_Nealsonbacteria	g__unclassified_p__Candidatus_Nealsonbacteria	1878	1150	4268	2242	2254	11582	7188	5122	35684
d__Bacteria	k__unclassified_d__Bacteria	p__Actinomycetota	c__Actinomycetes	o__Propionibacteriales	f__Kribbellaceae	g__Kribbella	2240	7216	12684	8284	664	1382	1164	2038	35672
d__Bacteria	k__unclassified_d__Bacteria	p__Pseudomonadota	c__Alphaproteobacteria	o__Hyphomicrobiales	f__Chelatococcaceae	g__Chelatococcus	3058	4906	8284	4602	7780	2352	2106	2526	35614
d__Bacteria	k__unclassified_d__Bacteria	p__Actinomycetota	c__Actinomycetes	o__Micrococcales	f__Intrasporangiaceae	g__Intrasporangium	6442	17086	6156	3594	180	540	606	750	35354
d__Bacteria	k__unclassified_d__Bacteria	p__Pseudomonadota	c__Alphaproteobacteria	o__Sphingomonadales	f__Erythrobacteraceae	g__Erythrobacter	3602	4494	8716	7774	2646	1682	1460	4882	35256
d__Bacteria	k__unclassified_d__Bacteria	p__Pseudomonadota	c__Alphaproteobacteria	o__Rhodobacterales	f__Paracoccaceae	g__Defluviimonas	3772	4164	2932	1006	17156	3156	1450	1530	35166
d__Archaea	k__unclassified_d__Archaea	p__Candidatus_Woesearchaeota	c__unclassified_p__Candidatus_Woesearchaeota	o__unclassified_p__Candidatus_Woesearchaeota	f__unclassified_p__Candidatus_Woesearchaeota	g__unclassified_p__Candidatus_Woesearchaeota	1162	1678	5822	3764	3620	5414	5764	7920	35144
d__Bacteria	k__unclassified_d__Bacteria	p__Actinomycetota	c__Actinomycetes	o__Mycobacteriales	f__Nocardiaceae	g__Nocardia	3014	7506	8660	5964	2172	1986	1942	2864	34108
d__Bacteria	k__unclassified_d__Bacteria	p__Bacteroidota	c__Cytophagia	o__Cytophagales	f__Hymenobacteraceae	g__Adhaeribacter	1924	2882	4598	3228	4532	5706	4260	6808	33938
d__Bacteria	k__unclassified_d__Bacteria	p__Pseudomonadota	c__Alphaproteobacteria	o__Rhodobacterales	f__Paracoccaceae	g__Fuscibacter	9082	22412	298	56	1560	228	140	92	33868
d__Bacteria	k__unclassified_d__Bacteria	p__Bacteroidota	c__Bacteroidia	o__Bacteroidales	f__Paludibacteraceae	g__Paludibacter	2270	3270	1356	1010	7596	6906	6122	5304	33834
d__Bacteria	k__unclassified_d__Bacteria	p__Verrucomicrobiota	c__Opitutae	o__Opitutales	f__Opitutaceae	g__Cephaloticoccus	6668	638	9516	4746	6424	3180	1186	1356	33714
d__Bacteria	k__unclassified_d__Bacteria	p__Actinomycetota	c__Acidimicrobiia	o__Acidimicrobiales	f__Microthrixaceae	g__Candidatus_Microthrix	1000	3596	13368	13052	72	438	380	1796	33702
d__Bacteria	k__unclassified_d__Bacteria	p__Pseudomonadota	c__Betaproteobacteria	o__Burkholderiales	f__unclassified_o__Burkholderiales	g__Paucibacter	2862	4802	7864	2352	3160	5060	4296	3290	33686
d__Bacteria	k__unclassified_d__Bacteria	p__Cyanobacteriota	c__unclassified_p__Cyanobacteriota	o__unclassified_p__Cyanobacteriota	f__unclassified_p__Cyanobacteriota	g__unclassified_p__Cyanobacteriota	640	1724	12312	10164	1678	1834	1728	3366	33446
d__Bacteria	k__unclassified_d__Bacteria	p__Actinomycetota	c__Actinomycetes	o__Micrococcales	f__Microbacteriaceae	g__Agromyces	8248	8498	3070	2074	2022	3872	2994	2632	33410
d__Bacteria	k__unclassified_d__Bacteria	p__Acidobacteriota	c__Blastocatellia	o__Blastocatellales	f__Pyrinomonadaceae	g__Pyrinomonas	252	310	3592	3358	5582	5612	6734	7962	33402
d__Bacteria	k__unclassified_d__Bacteria	p__Pseudomonadota	c__Betaproteobacteria	o__Burkholderiales	f__Oxalobacteraceae	g__Lacisediminimonas	13282	1214	4118	1916	1292	2828	3916	4328	32894
d__Bacteria	k__unclassified_d__Bacteria	p__Candidatus_Kryptonia	c__unclassified_p__Candidatus_Kryptonia	o__unclassified_p__Candidatus_Kryptonia	f__unclassified_p__Candidatus_Kryptonia	g__Candidatus_Kryptonium	236	428	408	652	2532	10166	8984	9336	32742
d__Bacteria	k__unclassified_d__Bacteria	p__Pseudomonadota	c__Betaproteobacteria	o__Burkholderiales	f__Burkholderiaceae	g__Paucimonas	8880	2862	9126	2894	1156	2320	2650	2840	32728
d__Bacteria	k__unclassified_d__Bacteria	p__Bacteroidota	c__Cytophagia	o__Cytophagales	f__Cytophagaceae	g__Spirosoma	5826	5720	2568	2360	4884	4130	3234	3952	32674
d__Bacteria	k__unclassified_d__Bacteria	p__Bacteroidota	c__Bacteroidia	o__Bacteroidales	f__Bacteroidaceae	g__Bacteroides	1658	3268	3030	2222	3950	6796	6280	5458	32662
d__Bacteria	k__unclassified_d__Bacteria	p__Pseudomonadota	c__Alphaproteobacteria	o__Rhodobacterales	f__Paracoccaceae	g__Pseudorhodobacter	3534	4520	3656	5108	11360	2044	1358	880	32460
d__Bacteria	k__unclassified_d__Bacteria	p__Nitrospirota	c__Nitrospiria	o__Candidatus_Troglogloeales	f__Candidatus_Manganitrophaceae	g__Candidatus_Manganitrophus	458	648	5616	5964	3496	4480	4690	7060	32412
d__Bacteria	k__unclassified_d__Bacteria	p__Bacillota	c__Erysipelotrichia	o__Erysipelotrichales	f__Erysipelotrichaceae	g__Holdemania	2	8	156	50	746	11536	13374	6416	32288
d__Bacteria	k__unclassified_d__Bacteria	p__Planctomycetota	c__Planctomycetia	o__Gemmatales	f__Gemmataceae	g__Gemmata	4818	1686	7978	3700	5084	3124	2452	3154	31996
d__Bacteria	k__unclassified_d__Bacteria	p__Spirochaetota	c__Spirochaetia	o__Leptospirales	f__Leptospiraceae	g__Leptospira	1246	1804	4212	2862	3998	5938	6342	5518	31920
d__Bacteria	k__unclassified_d__Bacteria	p__Pseudomonadota	c__Alphaproteobacteria	o__Rhodospirillales	f__Rhodospirillaceae	g__Defluviicoccus	5720	12168	2888	1678	2616	2398	1972	2334	31774
d__Bacteria	k__unclassified_d__Bacteria	p__Candidatus_Parcubacteria	c__unclassified_p__Candidatus_Parcubacteria	o__unclassified_p__Candidatus_Parcubacteria	f__unclassified_p__Candidatus_Parcubacteria	g__unclassified_p__Candidatus_Parcubacteria	1230	1476	2120	1522	2236	7744	7642	7604	31574
d__Bacteria	k__unclassified_d__Bacteria	p__Acidobacteriota	c__Terriglobia	o__Candidatus_Acidoferrales	f__unclassified_o__Candidatus_Acidoferrales	g__Candidatus_Acidoferrum	1014	658	5738	4766	4036	3870	4830	6386	31298
d__Bacteria	k__unclassified_d__Bacteria	p__Pseudomonadota	c__Gammaproteobacteria	o__Enterobacterales	f__Enterobacteriaceae	g__Klebsiella	4098	7444	8406	4494	1352	1652	1634	2080	31160
d__Bacteria	k__unclassified_d__Bacteria	p__Pseudomonadota	c__Alphaproteobacteria	o__Sphingomonadales	f__Sphingomonadaceae	g__Rhizorhabdus	2380	2810	6750	5250	3848	2662	2430	4718	30848
d__Bacteria	k__unclassified_d__Bacteria	p__Actinomycetota	c__Acidimicrobiia	o__Acidimicrobiales	f__Ilumatobacteraceae	g__Desertimonas	186	1996	13338	12836	94	374	380	1508	30712
d__Bacteria	k__unclassified_d__Bacteria	p__Pseudomonadota	c__Gammaproteobacteria	o__Chromatiales	f__Ectothiorhodospiraceae	g__Thioalkalivibrio	1508	1262	5268	3842	2386	5216	5006	6070	30558
d__Bacteria	k__unclassified_d__Bacteria	p__Spirochaetota	c__Spirochaetia	o__Spirochaetales	f__Treponemataceae	g__Treponema	594	802	1582	1292	2288	8994	8744	6120	30416
d__Bacteria	k__unclassified_d__Bacteria	p__Candidatus_Wallbacteria	c__unclassified_p__Candidatus_Wallbacteria	o__unclassified_p__Candidatus_Wallbacteria	f__unclassified_p__Candidatus_Wallbacteria	g__unclassified_p__Candidatus_Wallbacteria	318	420	10024	6122	1980	3724	3438	4304	30330
d__Bacteria	k__unclassified_d__Bacteria	p__Chloroflexota	c__Anaerolineae	o__Anaerolineales	f__Anaerolineaceae	g__Flexilinea	100	178	1368	914	1662	9340	7878	8850	30290
d__Bacteria	k__unclassified_d__Bacteria	p__Actinomycetota	c__Actinomycetes	o__Micrococcales	f__Intrasporangiaceae	g__Knoellia	5636	11632	7506	4202	120	362	298	508	30264
d__Bacteria	k__unclassified_d__Bacteria	p__Planctomycetota	c__Planctomycetia	o__Isosphaerales	f__Isosphaeraceae	g__Aquisphaera	2504	1482	7490	3070	4234	4202	3296	3950	30228
d__Bacteria	k__unclassified_d__Bacteria	p__Planctomycetota	c__Planctomycetia	o__Planctomycetales	f__Planctomycetaceae	g__Planctomicrobium	4506	2306	6218	2982	6158	2536	1936	3550	30192
d__Bacteria	k__unclassified_d__Bacteria	p__Pseudomonadota	c__Betaproteobacteria	o__Burkholderiales	f__Sphaerotilaceae	g__Azohydromonas	3672	3392	8970	4534	1448	3034	2474	2650	30174
d__Bacteria	k__unclassified_d__Bacteria	p__Actinomycetota	c__Actinomycetes	o__Pseudonocardiales	f__Pseudonocardiaceae	g__Amycolatopsis	1882	5330	8538	6212	1216	2226	1974	2496	29874
d__Bacteria	k__unclassified_d__Bacteria	p__Myxococcota	c__Myxococcia	o__Myxococcales	f__Archangiaceae	g__Cystobacter	358	1016	5504	5154	4200	5152	3660	4826	29870
d__Bacteria	k__unclassified_d__Bacteria	p__Chloroflexota	c__Caldilineae	o__Caldilineales	f__Caldilineaceae	g__Litorilinea	174	536	3794	2494	1792	7218	6292	7264	29564
d__Bacteria	k__unclassified_d__Bacteria	p__Planctomycetota	c__Planctomycetia	o__Planctomycetales	f__Planctomycetaceae	g__Thalassoroseus	2194	3452	9468	2562	3680	2376	2188	3456	29376
d__Bacteria	k__unclassified_d__Bacteria	p__Pseudomonadota	c__Betaproteobacteria	o__Burkholderiales	f__Alcaligenaceae	g__Pigmentiphaga	5942	1582	7596	4636	1186	3368	3028	1876	29214
d__Bacteria	k__unclassified_d__Bacteria	p__Chloroflexota	c__Chloroflexia	o__Chloroflexales	f__Oscillochloridaceae	g__Oscillochloris	440	1324	4174	3272	1790	6480	5214	6438	29132
d__Bacteria	k__unclassified_d__Bacteria	p__Pseudomonadota	c__Gammaproteobacteria	o__Nevskiales	f__Steroidobacteraceae	g__Steroidobacter	2140	1732	5872	4076	3758	3026	3040	5418	29062
d__Bacteria	k__unclassified_d__Bacteria	p__Pseudomonadota	c__Gammaproteobacteria	o__Enterobacterales	f__Enterobacteriaceae	g__Salmonella	5502	7420	4194	2708	2328	2728	2048	2038	28966
d__Bacteria	k__unclassified_d__Bacteria	p__Pseudomonadota	c__Gammaproteobacteria	o__Methylococcales	f__Methylococcaceae	g__Methylomonas	2756	2520	5336	2874	1444	5130	4448	4402	28910
d__Bacteria	k__unclassified_d__Bacteria	p__Bacteroidota	c__Flavobacteriia	o__Flavobacteriales	f__Crocinitomicaceae	g__Crocinitomix	284	902	1702	1784	7164	6246	4360	6424	28866
d__Bacteria	k__unclassified_d__Bacteria	p__Pseudomonadota	c__Betaproteobacteria	o__Neisseriales	f__Chitinibacteraceae	g__Chitinimonas	1026	2242	8282	2252	1226	6136	5364	2298	28826
d__Bacteria	k__unclassified_d__Bacteria	p__Bacteroidota	c__Sphingobacteriia	o__Sphingobacteriales	f__Sphingobacteriaceae	g__Sphingobacterium	4618	6734	2774	1894	3106	3750	2694	3176	28746
d__Bacteria	k__unclassified_d__Bacteria	p__Bacteroidota	c__Cytophagia	o__Cytophagales	f__Cyclobacteriaceae	g__Algoriphagus	6036	4524	2488	1678	3104	3976	3456	3368	28630
d__Bacteria	k__unclassified_d__Bacteria	p__Pseudomonadota	c__Alphaproteobacteria	o__Rhodospirillales	f__Acetobacteraceae	g__Roseomonas	2326	2748	4846	2584	3294	4642	3252	4918	28610
d__Bacteria	k__unclassified_d__Bacteria	p__Pseudomonadota	c__Alphaproteobacteria	o__Hyphomicrobiales	f__Phyllobacteriaceae	g__Aquamicrobium	4400	3000	6354	2030	5684	2648	1828	2602	28546
d__Bacteria	k__unclassified_d__Bacteria	p__Bacteroidota	c__Cytophagia	o__Cytophagales	f__Cytophagaceae	g__Sporocytophaga	726	1830	3072	2102	4630	5574	3854	6600	28388
d__Bacteria	k__unclassified_d__Bacteria	p__Chloroflexota	c__Thermoflexia	o__Thermoflexales	f__Thermoflexaceae	g__Thermoflexus	82	304	2762	2522	2134	6302	6348	7880	28334
d__Bacteria	k__unclassified_d__Bacteria	p__Pseudomonadota	c__Alphaproteobacteria	o__Sphingomonadales	f__Erythrobacteraceae	g__Porphyrobacter	1788	2288	7786	11172	1022	740	722	2764	28282
d__Bacteria	k__unclassified_d__Bacteria	p__Planctomycetota	c__Planctomycetia	o__Gemmatales	f__Gemmataceae	g__Zavarzinella	5446	1616	6196	2832	4108	2678	2202	3190	28268
d__Bacteria	k__unclassified_d__Bacteria	p__Actinomycetota	c__Thermoleophilia	o__Miltoncostaeales	f__Miltoncostaeaceae	g__Miltoncostaea	178	582	4492	3696	886	5642	6046	6608	28130
d__Bacteria	k__unclassified_d__Bacteria	p__Cyanobacteriota	c__Cyanophyceae	o__Oscillatoriales	f__Microcoleaceae	g__Planktothrix	14162	990	1896	856	5960	1640	1292	1320	28116
d__Bacteria	k__unclassified_d__Bacteria	p__Actinomycetota	c__Thermoleophilia	o__Solirubrobacterales	f__Conexibacteraceae	g__Conexibacter	500	780	5312	4808	932	4880	5372	5378	27962
d__Bacteria	k__unclassified_d__Bacteria	p__Bacteroidota	c__Saprospiria	o__Saprospirales	f__Haliscomenobacteraceae	g__Phaeodactylibacter	4562	2214	1740	1422	3470	5152	4718	4596	27874
d__Bacteria	k__unclassified_d__Bacteria	p__Pseudomonadota	c__Alphaproteobacteria	o__Hyphomicrobiales	f__Xanthobacteraceae	g__Pseudolabrys	2204	2262	4128	1296	5688	3376	2666	6196	27816
d__Archaea	k__unclassified_d__Archaea	p__Euryarchaeota	c__Methanomicrobia	o__Methanosarcinales	f__Methanosarcinaceae	g__Methanococcoides	40	102	374	366	684	10144	10914	4800	27424
d__Bacteria	k__unclassified_d__Bacteria	p__Candidatus_Woesebacteria	c__unclassified_p__Candidatus_Woesebacteria	o__unclassified_p__Candidatus_Woesebacteria	f__unclassified_p__Candidatus_Woesebacteria	g__unclassified_p__Candidatus_Woesebacteria	228	318	1020	394	1002	9072	5880	9376	27290
d__Bacteria	k__unclassified_d__Bacteria	p__Chloroflexota	c__Chloroflexia	o__Chloroflexales	f__Chloroflexaceae	g__Chloroflexus	320	600	3850	2708	2346	6130	5570	5678	27202
d__Bacteria	k__unclassified_d__Bacteria	p__Verrucomicrobiota	c__Spartobacteria	o__Chthoniobacterales	f__Chthoniobacteraceae	g__Chthoniobacter	3674	3988	4756	3684	3898	2754	1894	2404	27052
d__Bacteria	k__unclassified_d__Bacteria	p__Bacteroidota	c__Chitinophagia	o__Chitinophagales	f__Chitinophagaceae	g__Panacibacter	12632	7912	628	206	2370	1162	820	1070	26800
d__Bacteria	k__unclassified_d__Bacteria	p__Chlamydiota	c__Chlamydiia	o__Parachlamydiales	f__Simkaniaceae	g__Candidatus_Neptunochlamydia	12302	4944	186	104	6858	1252	560	494	26700
d__Bacteria	k__unclassified_d__Bacteria	p__Actinomycetota	c__Actinomycetes	o__Micrococcales	f__Ornithinimicrobiaceae	g__Ornithinimicrobium	3584	9304	6426	4716	372	594	624	968	26588
d__Bacteria	k__unclassified_d__Bacteria	p__Myxococcota	c__Myxococcia	o__Myxococcales	f__Archangiaceae	g__Hyalangium	356	428	3354	4570	4072	4388	3804	5406	26378
d__Bacteria	k__unclassified_d__Bacteria	p__Bacteroidota	c__Sphingobacteriia	o__Sphingobacteriales	f__Sphingobacteriaceae	g__Solitalea	1574	2310	3530	2310	3686	4204	3156	5548	26318
d__Bacteria	k__unclassified_d__Bacteria	p__candidate_division_NC10	c__unclassified_p__candidate_division_NC10	o__unclassified_p__candidate_division_NC10	f__unclassified_p__candidate_division_NC10	g__Candidatus_Methylomirabilis	928	618	4248	3758	2828	3764	4056	6006	26206
d__Bacteria	k__unclassified_d__Bacteria	p__Pseudomonadota	c__Betaproteobacteria	o__Burkholderiales	f__Oxalobacteraceae	g__Collimonas	1626	3512	11448	2884	1222	2232	1732	1486	26142
d__Bacteria	k__unclassified_d__Bacteria	p__Deinococcota	c__Deinococci	o__Thermales	f__Thermaceae	g__Meiothermus	356	1254	6730	3588	1528	4270	4104	4202	26032
d__Bacteria	k__unclassified_d__Bacteria	p__Pseudomonadota	c__Gammaproteobacteria	o__Vibrionales	f__Vibrionaceae	g__Vibrio	1912	2660	4346	3092	2732	3888	3656	3530	25816
d__Bacteria	k__unclassified_d__Bacteria	p__Cyanobacteriota	c__Cyanophyceae	o__Geitlerinematales	f__Geitlerinemataceae	g__Geitlerinema	3312	588	3536	2266	1892	4474	3986	5728	25782
d__Bacteria	k__unclassified_d__Bacteria	p__Pseudomonadota	c__Gammaproteobacteria	o__Xanthomonadales	f__Xanthomonadaceae	g__Arenimonas	1128	5674	5830	2564	1708	3396	2876	2486	25662
d__Bacteria	k__unclassified_d__Bacteria	p__Actinomycetota	c__Actinomycetes	o__Streptosporangiales	f__Streptosporangiaceae	g__Nonomuraea	1492	4418	6902	5610	774	2174	1788	2472	25630
d__Bacteria	k__unclassified_d__Bacteria	p__Actinomycetota	c__Actinomycetes	o__Micromonosporales	f__Micromonosporaceae	g__Actinoplanes	2252	5466	6878	5420	558	1646	1364	1996	25580
d__Bacteria	k__unclassified_d__Bacteria	p__Pseudomonadota	c__Betaproteobacteria	o__Nitrosomonadales	f__Sulfuricellaceae	g__Sulfuriferula	1892	3436	4382	2168	1672	3820	3712	4442	25524
d__Bacteria	k__unclassified_d__Bacteria	p__Pseudomonadota	c__Gammaproteobacteria	o__Aeromonadales	f__Aeromonadaceae	g__Aeromonas	2724	5856	2808	1342	2424	3180	3380	3788	25502
d__Bacteria	k__unclassified_d__Bacteria	p__Pseudomonadota	c__Gammaproteobacteria	o__Xanthomonadales	f__Xanthomonadaceae	g__Thermomonas	1372	9820	5376	2284	1300	2108	1924	1288	25472
d__Bacteria	k__unclassified_d__Bacteria	p__Pseudomonadota	c__Gammaproteobacteria	o__Moraxellales	f__Moraxellaceae	g__Paraperlucidibaca	358	194	466	250	82	11670	10804	1610	25434
d__Bacteria	k__unclassified_d__Bacteria	p__Bacteroidota	c__Chitinophagia	o__Chitinophagales	f__Chitinophagaceae	g__Pseudobacter	13494	3714	164	50	5466	998	592	880	25358
d__Bacteria	k__unclassified_d__Bacteria	p__Actinomycetota	c__Actinomycetes	o__Mycobacteriales	f__Gordoniaceae	g__Gordonia	4246	9090	3638	3292	954	1136	906	1968	25230
d__Bacteria	k__unclassified_d__Bacteria	p__Chloroflexota	c__Ktedonobacteria	o__Ktedonobacterales	f__Ktedonobacteraceae	g__Ktedonobacter	892	1530	4156	3146	1228	4520	4082	5430	24984
d__Bacteria	k__unclassified_d__Bacteria	p__Bacteroidota	c__Chitinophagia	o__Chitinophagales	f__Chitinophagaceae	g__Asinibacterium	13818	7358	860	136	618	750	636	598	24774
d__Bacteria	k__unclassified_d__Bacteria	p__Elusimicrobiota	c__Elusimicrobia	o__Elusimicrobiales	f__Elusimicrobiaceae	g__Elusimicrobium	0	2	124	15544	16	504	2710	5790	24690
d__Bacteria	k__unclassified_d__Bacteria	p__Pseudomonadota	c__Betaproteobacteria	o__Burkholderiales	f__Comamonadaceae	g__Giesbergeria	3946	10080	7132	636	230	1066	820	666	24576
d__Bacteria	k__unclassified_d__Bacteria	p__Pseudomonadota	c__Alphaproteobacteria	o__Rhodobacterales	f__Paracoccaceae	g__Fuscovulum	1480	3798	1666	718	14822	1240	632	204	24560
d__Bacteria	k__unclassified_d__Bacteria	p__Pseudomonadota	c__Betaproteobacteria	o__Nitrosomonadales	f__Gallionellaceae	g__Sideroxydans	1338	2834	2132	3048	740	5322	5398	3656	24468
d__Bacteria	k__unclassified_d__Bacteria	p__Planctomycetota	c__Planctomycetia	o__Pirellulales	f__Pirellulaceae	g__Bremerella	4776	1514	4318	1478	2092	4342	2986	2640	24146
d__Bacteria	k__unclassified_d__Bacteria	p__Pseudomonadota	c__Gammaproteobacteria	o__Oceanospirillales	f__Alcanivoracaceae	g__Ketobacter	284	470	2132	4222	188	8192	6318	2286	24092
d__Bacteria	k__unclassified_d__Bacteria	p__Pseudomonadota	c__Betaproteobacteria	o__Nitrosomonadales	f__Methylophilaceae	g__Novimethylophilus	786	1488	1884	7150	338	4436	4080	3890	24052
d__Bacteria	k__unclassified_d__Bacteria	p__Pseudomonadota	c__Alphaproteobacteria	o__Rhodobacterales	f__Paracoccaceae	g__Stagnihabitans	378	1156	1050	462	17958	1730	1094	156	23984
d__Bacteria	k__unclassified_d__Bacteria	p__Bacillota	c__Bacilli	o__Bacillales	f__Bacillaceae	g__Neobacillus	1702	2562	8278	3714	1222	2182	2024	2230	23914
d__Bacteria	k__unclassified_d__Bacteria	p__Thermodesulfobacteriota	c__Desulfuromonadia	o__Geobacterales	f__Geobacteraceae	g__Trichlorobacter	230	590	1222	1262	2770	4324	6704	6702	23804
d__Bacteria	k__unclassified_d__Bacteria	p__Bacteroidota	c__Bacteroidia	o__Marinilabiliales	f__Prolixibacteraceae	g__Mariniphaga	1030	1856	982	798	8070	3864	4052	3128	23780
d__Bacteria	k__unclassified_d__Bacteria	p__Actinomycetota	c__Actinomycetes	o__Geodermatophilales	f__Geodermatophilaceae	g__Geodermatophilus	1232	3428	8162	6382	494	1104	1238	1710	23750
d__Bacteria	k__unclassified_d__Bacteria	p__Candidatus_Dormibacteraeota	c__unclassified_p__Candidatus_Dormibacteraeota	o__unclassified_p__Candidatus_Dormibacteraeota	f__unclassified_p__Candidatus_Dormibacteraeota	g__unclassified_p__Candidatus_Dormibacteraeota	298	988	5826	5350	1142	3284	3016	3816	23720
d__Bacteria	k__unclassified_d__Bacteria	p__Pseudomonadota	c__Gammaproteobacteria	o__Xanthomonadales	f__Rhodanobacteraceae	g__Dokdonella	878	2326	2578	2862	2402	3822	4412	4430	23710
d__Bacteria	k__unclassified_d__Bacteria	p__Bdellovibrionota	c__Bacteriovoracia	o__Bacteriovoracales	f__Halobacteriovoraceae	g__Halobacteriovorax	604	2812	9748	1790	430	1726	4358	2228	23696
d__Bacteria	k__unclassified_d__Bacteria	p__Pseudomonadota	c__Alphaproteobacteria	o__Rhodobacterales	f__Roseobacteraceae	g__Roseovarius	1628	2398	4024	2756	7498	2150	1744	1238	23436
d__Bacteria	k__unclassified_d__Bacteria	p__Planctomycetota	c__Candidatus_Brocadiia	o__Candidatus_Brocadiales	f__Candidatus_Brocadiaceae	g__Candidatus_Brocadia	878	1632	3332	2290	2488	3636	3726	5350	23332
d__Bacteria	k__unclassified_d__Bacteria	p__Bacteroidota	c__Chitinophagia	o__Chitinophagales	f__Chitinophagaceae	g__Longitalea	11490	3400	358	256	4650	1134	856	1160	23304
d__Bacteria	k__unclassified_d__Bacteria	p__Actinomycetota	c__Actinomycetes	o__Propionibacteriales	f__Propionibacteriaceae	g__Nigerium	6410	15680	356	44	56	192	192	308	23238
d__Bacteria	k__unclassified_d__Bacteria	p__Pseudomonadota	c__Alphaproteobacteria	o__Hyphomicrobiales	f__Phyllobacteriaceae	g__Hoeflea	4604	2508	3858	1844	6032	1484	1186	1708	23224
d__Bacteria	k__unclassified_d__Bacteria	p__Actinomycetota	c__Actinomycetes	o__Micrococcales	f__Microbacteriaceae	g__Leifsonia	3358	4646	1524	1142	2430	1876	2156	6076	23208
d__Bacteria	k__unclassified_d__Bacteria	p__Pseudomonadota	c__Alphaproteobacteria	o__Rhodobacterales	f__Paracoccaceae	g__Frigidibacter	3088	2970	1776	462	12094	1436	892	442	23160
d__Bacteria	k__unclassified_d__Bacteria	p__Planctomycetota	c__Planctomycetia	o__Gemmatales	f__Gemmataceae	g__Fimbriiglobus	3596	1256	5426	2170	3742	2146	1928	2816	23080
d__Bacteria	k__unclassified_d__Bacteria	p__Pseudomonadota	c__Gammaproteobacteria	o__Legionellales	f__Coxiellaceae	g__Aquicella	504	1156	2498	182	584	2868	2758	12432	22982
d__Bacteria	k__unclassified_d__Bacteria	p__Bacteroidota	c__Chitinophagia	o__Chitinophagales	f__Chitinophagaceae	g__Flaviaesturariibacter	4790	6576	498	364	6962	1470	1116	1202	22978
d__Bacteria	k__unclassified_d__Bacteria	p__Pseudomonadota	c__Betaproteobacteria	o__Burkholderiales	f__Burkholderiaceae	g__Polynucleobacter	2762	1668	4180	2980	1356	3590	3650	2720	22906
d__Bacteria	k__unclassified_d__Bacteria	p__Pseudomonadota	c__Betaproteobacteria	o__Burkholderiales	f__Sphaerotilaceae	g__Aquincola	6754	4906	3486	1598	1332	1752	1592	1470	22890
d__Bacteria	k__unclassified_d__Bacteria	p__Pseudomonadota	c__Betaproteobacteria	o__Burkholderiales	f__Burkholderiaceae	g__Pandoraea	4970	2810	5664	2088	1700	2070	2102	1410	22814
d__Bacteria	k__unclassified_d__Bacteria	p__Pseudomonadota	c__Betaproteobacteria	o__Neisseriales	f__Chromobacteriaceae	g__Chromobacterium	1544	3408	6802	1802	1184	3176	2836	2030	22782
d__Bacteria	k__unclassified_d__Bacteria	p__Actinomycetota	c__Actinomycetes	o__Micrococcales	f__Intrasporangiaceae	g__Janibacter	4306	10258	3166	2224	244	636	644	1010	22488
d__Bacteria	k__unclassified_d__Bacteria	p__Pseudomonadota	c__Hydrogenophilia	o__unclassified_c__Hydrogenophilia	f__unclassified_c__Hydrogenophilia	g__Pelomicrobium	5170	13024	1302	916	282	586	644	524	22448
d__Bacteria	k__unclassified_d__Bacteria	p__Pseudomonadota	c__Gammaproteobacteria	o__Cellvibrionales	f__Microbulbiferaceae	g__Microbulbifer	440	820	2920	6274	984	3620	3624	3748	22430
d__Bacteria	k__unclassified_d__Bacteria	p__Bacteroidota	c__Cytophagia	o__Cytophagales	f__Fulvivirgaceae	g__Fulvivirga	1380	1554	2618	1488	3714	4114	3166	4386	22420
d__Bacteria	k__unclassified_d__Bacteria	p__Actinomycetota	c__Rubrobacteria	o__Gaiellales	f__Gaiellaceae	g__Gaiella	98	594	2162	2286	1000	5152	5436	5646	22374
d__Bacteria	k__unclassified_d__Bacteria	p__Bacteroidota	c__Cytophagia	o__Cytophagales	f__Cytophagaceae	g__Cytophaga	1030	1498	1476	796	5010	4768	3276	4370	22224
d__Bacteria	k__unclassified_d__Bacteria	p__Planctomycetota	c__Planctomycetia	o__Planctomycetales	f__Planctomycetaceae	g__Rubinisphaera	1978	2024	5282	1678	3284	2786	2130	2880	22042
d__Bacteria	k__unclassified_d__Bacteria	p__Cyanobacteriota	c__Cyanophyceae	o__Chroococcales	f__Microcystaceae	g__Microcystis	3536	2068	1784	1040	3616	3684	2688	3516	21932
d__Bacteria	k__unclassified_d__Bacteria	p__Candidatus_Nomurabacteria	c__unclassified_p__Candidatus_Nomurabacteria	o__unclassified_p__Candidatus_Nomurabacteria	f__unclassified_p__Candidatus_Nomurabacteria	g__unclassified_p__Candidatus_Nomurabacteria	3250	6702	1458	1590	3074	1860	1612	2384	21930
d__Bacteria	k__unclassified_d__Bacteria	p__Bacteroidota	c__Flavobacteriia	o__Flavobacteriales	f__Cryomorphaceae	g__Acidiluteibacter	264	1322	5158	3272	1234	2546	1972	6114	21882
d__Bacteria	k__unclassified_d__Bacteria	p__Chlamydiota	c__Chlamydiia	o__Parachlamydiales	f__Parachlamydiaceae	g__Neochlamydia	5298	2206	720	150	9572	1368	664	1874	21852
d__Bacteria	k__unclassified_d__Bacteria	p__Planctomycetota	c__Planctomycetia	o__Planctomycetales	f__Planctomycetaceae	g__Caulifigura	2740	1970	4740	1460	5824	1614	1142	2356	21846
d__Bacteria	k__unclassified_d__Bacteria	p__Pseudomonadota	c__Alphaproteobacteria	o__Rhodobacterales	f__Roseobacteraceae	g__Sulfitobacter	2532	2050	3362	2724	7804	1356	856	1066	21750
d__Bacteria	k__unclassified_d__Bacteria	p__Pseudomonadota	c__Alphaproteobacteria	o__Hyphomicrobiales	f__Phyllobacteriaceae	g__Pseudaminobacter	3248	2324	3760	1910	5608	2014	1392	1438	21694
d__Bacteria	k__unclassified_d__Bacteria	p__Pseudomonadota	c__Betaproteobacteria	o__Nitrosomonadales	f__Sterolibacteriaceae	g__Denitratisoma	552	1196	1412	646	378	5144	6854	5470	21652
d__Bacteria	k__unclassified_d__Bacteria	p__Pseudomonadota	c__Betaproteobacteria	o__Nitrosomonadales	f__Sulfuricellaceae	g__Sulfurimicrobium	870	2062	1348	2620	398	6448	5168	2654	21568
d__Bacteria	k__unclassified_d__Bacteria	p__Bdellovibrionota	c__Bdellovibrionia	o__Bdellovibrionales	f__Pseudobdellovibrionaceae	g__Micavibrio	3284	13824	1420	1168	594	348	438	452	21528
d__Bacteria	k__unclassified_d__Bacteria	p__Candidatus_Aerophobetes	c__unclassified_p__Candidatus_Aerophobetes	o__unclassified_p__Candidatus_Aerophobetes	f__unclassified_p__Candidatus_Aerophobetes	g__unclassified_p__Candidatus_Aerophobetes	4328	2400	864	1558	4546	2776	2604	2448	21524
d__Bacteria	k__unclassified_d__Bacteria	p__Acidobacteriota	c__Terriglobia	o__unclassified_c__Terriglobia	f__unclassified_c__Terriglobia	g__Candidatus_Angelobacter	346	172	2670	2086	3120	3574	4164	5174	21306
d__Bacteria	k__unclassified_d__Bacteria	p__Rhodothermota	c__Rhodothermia	o__Rhodothermales	f__Rhodothermaceae	g__Rhodocaloribacter	284	254	2004	1390	2152	5052	5180	4906	21222
d__Bacteria	k__unclassified_d__Bacteria	p__Pseudomonadota	c__Betaproteobacteria	o__Burkholderiales	f__unclassified_o__Burkholderiales	g__Thiomonas	2238	3152	4586	2206	1430	3250	2612	1736	21210
d__Bacteria	k__unclassified_d__Bacteria	p__Pseudomonadota	c__Betaproteobacteria	o__Nitrosomonadales	f__Sterolibacteriaceae	g__Sterolibacterium	798	1440	1490	626	400	5876	6720	3832	21182
d__Bacteria	k__unclassified_d__Bacteria	p__Candidatus_Handelsmanbacteria	c__unclassified_p__Candidatus_Handelsmanbacteria	o__unclassified_p__Candidatus_Handelsmanbacteria	f__unclassified_p__Candidatus_Handelsmanbacteria	g__unclassified_p__Candidatus_Handelsmanbacteria	244	324	3632	2930	2368	3934	3610	4124	21166
d__Bacteria	k__unclassified_d__Bacteria	p__Bacteroidota	c__Flavobacteriia	o__Flavobacteriales	f__Flavobacteriaceae	g__Aquimarina	2222	1298	754	718	4210	4550	3454	3910	21116
d__Bacteria	k__unclassified_d__Bacteria	p__Pseudomonadota	c__Gammaproteobacteria	o__unclassified_c__Gammaproteobacteria	f__unclassified_c__Gammaproteobacteria	g__unclassified_c__Gammaproteobacteria	800	616	1986	1436	756	7036	6128	2284	21042
d__Bacteria	k__unclassified_d__Bacteria	p__Pseudomonadota	c__Gammaproteobacteria	o__Cellvibrionales	f__Halieaceae	g__Haliea	1330	1592	5254	3014	886	3242	2724	2992	21034
d__Bacteria	k__unclassified_d__Bacteria	p__Pseudomonadota	c__Gammaproteobacteria	o__Nevskiales	f__Nevskiaceae	g__Solimonas	802	558	1636	1996	1072	6242	5366	3332	21004
d__Bacteria	k__unclassified_d__Bacteria	p__Candidatus_Kryptonia	c__unclassified_p__Candidatus_Kryptonia	o__unclassified_p__Candidatus_Kryptonia	f__unclassified_p__Candidatus_Kryptonia	g__Candidatus_Kryptobacter	52	162	180	198	1834	6422	6236	5904	20988
d__Bacteria	k__unclassified_d__Bacteria	p__Bacteroidota	c__Chitinophagia	o__Chitinophagales	f__Chitinophagaceae	g__Pseudoflavitalea	10646	3446	174	96	4308	890	718	626	20904
d__Bacteria	k__unclassified_d__Bacteria	p__Pseudomonadota	c__Alphaproteobacteria	o__Sphingomonadales	f__Sphingomonadaceae	g__Blastomonas	2226	3770	6594	3732	1784	568	780	1314	20768
d__Bacteria	k__unclassified_d__Bacteria	p__Bacteroidota	c__Saprospiria	o__Saprospirales	f__Haliscomenobacteraceae	g__Haliscomenobacter	4960	2632	1006	602	2664	2860	2596	3278	20598
d__Bacteria	k__unclassified_d__Bacteria	p__Acidobacteriota	c__Terriglobia	o__Terriglobales	f__Acidobacteriaceae	g__Edaphobacter	1390	418	4304	3138	2292	2330	2694	3958	20524
d__Bacteria	k__unclassified_d__Bacteria	p__Pseudomonadota	c__Gammaproteobacteria	o__unclassified_c__Gammaproteobacteria	f__Candidatus_Competibacteraceae	g__Candidatus_Contendobacter	1874	3076	1902	1764	1336	3716	3698	3024	20390
d__Bacteria	k__unclassified_d__Bacteria	p__Candidatus_Melainabacteria	c__unclassified_p__Candidatus_Melainabacteria	o__Candidatus_Obscuribacterales	f__unclassified_o__Candidatus_Obscuribacterales	g__unclassified_o__Candidatus_Obscuribacterales	1646	834	4604	5394	1664	2076	1764	2390	20372
d__Bacteria	k__unclassified_d__Bacteria	p__Thermodesulfobacteriota	c__Desulfobulbia	o__Desulfobulbales	f__Desulfobulbaceae	g__Desulfobulbus	670	778	2064	1650	1698	4900	4518	4060	20338
d__Bacteria	k__unclassified_d__Bacteria	p__Pseudomonadota	c__Betaproteobacteria	o__Burkholderiales	f__Burkholderiaceae	g__Caballeronia	3312	3176	5132	1824	1332	2236	1952	1360	20324
d__Bacteria	k__unclassified_d__Bacteria	p__unclassified_d__Bacteria	c__Deltaproteobacteria	o__unclassified_c__Deltaproteobacteria	f__unclassified_c__Deltaproteobacteria	g__unclassified_c__Deltaproteobacteria	616	404	1400	1422	2080	4480	4874	4908	20184
d__Bacteria	k__unclassified_d__Bacteria	p__Planctomycetota	c__Planctomycetia	o__Pirellulales	f__Lacipirellulaceae	g__Lacipirellula	4908	1136	4238	1410	2362	2532	1774	1774	20134
d__Archaea	k__unclassified_d__Archaea	p__Candidatus_Thermoplasmatota	c__unclassified_p__Candidatus_Thermoplasmatota	o__unclassified_p__Candidatus_Thermoplasmatota	f__unclassified_p__Candidatus_Thermoplasmatota	g__unclassified_p__Candidatus_Thermoplasmatota	188	310	960	1368	882	4816	5288	6234	20046
d__Bacteria	k__unclassified_d__Bacteria	p__Actinomycetota	c__Nitriliruptoria	o__Euzebyales	f__Euzebyaceae	g__Euzebya	62	1112	8540	8300	48	288	324	1346	20020
d__Bacteria	k__unclassified_d__Bacteria	p__Pseudomonadota	c__Acidithiobacillia	o__Acidithiobacillales	f__Acidithiobacillaceae	g__Acidithiobacillus	2018	1756	2378	1498	1372	3666	3670	3656	20014
d__Bacteria	k__unclassified_d__Bacteria	p__Bacteroidota	c__Cytophagia	o__Cytophagales	f__Cytophagaceae	g__Rhodocytophaga	820	960	2678	2226	1622	3636	3602	3884	19428
d__Archaea	k__unclassified_d__Archaea	p__Euryarchaeota	c__Methanomicrobia	o__Methanotrichales	f__Methanotrichaceae	g__Methanothrix	300	662	1674	1180	1272	5072	4674	4514	19348
d__Bacteria	k__unclassified_d__Bacteria	p__Actinomycetota	c__Actinomycetes	o__Nakamurellales	f__Nakamurellaceae	g__Nakamurella	5800	8458	2096	1628	220	334	262	532	19330
d__Bacteria	k__unclassified_d__Bacteria	p__Planctomycetota	c__Planctomycetia	o__Pirellulales	f__Pirellulaceae	g__Aureliella	1454	4430	7006	2130	604	1496	1088	1084	19292
d__Bacteria	k__unclassified_d__Bacteria	p__Actinomycetota	c__Actinomycetes	o__Jiangellales	f__Jiangellaceae	g__Jiangella	1128	3620	6602	4360	396	994	934	1158	19192
d__Bacteria	k__unclassified_d__Bacteria	p__Actinomycetota	c__Thermoleophilia	o__Solirubrobacterales	f__Solirubrobacteraceae	g__Solirubrobacter	638	1074	3512	3108	732	3038	3448	3626	19176
d__Bacteria	k__unclassified_d__Bacteria	p__Verrucomicrobiota	c__Verrucomicrobiae	o__Limisphaerales	f__Fontisphaeraceae	g__Fontisphaera	512	528	2132	1852	2978	6212	2558	2376	19148
d__Bacteria	k__unclassified_d__Bacteria	p__Pseudomonadota	c__Betaproteobacteria	o__Burkholderiales	f__Burkholderiaceae	g__Lautropia	1418	1712	4860	1598	808	3516	3048	2164	19124
d__Bacteria	k__unclassified_d__Bacteria	p__Planctomycetota	c__Planctomycetia	o__Pirellulales	f__Pirellulaceae	g__Rubripirellula	1800	1098	4288	1724	1938	3440	2564	2246	19098
d__Bacteria	k__unclassified_d__Bacteria	p__Candidatus_Moranbacteria	c__unclassified_p__Candidatus_Moranbacteria	o__unclassified_p__Candidatus_Moranbacteria	f__unclassified_p__Candidatus_Moranbacteria	g__unclassified_p__Candidatus_Moranbacteria	1688	2946	2294	1370	1904	3040	2822	2998	19062
d__Bacteria	k__unclassified_d__Bacteria	p__Fibrobacterota	c__Fibrobacteria	o__Fibrobacterales	f__Fibrobacteraceae	g__Fibrobacter	116	854	2542	7288	764	778	990	5692	19024
d__Bacteria	k__unclassified_d__Bacteria	p__Actinomycetota	c__Actinomycetes	o__Micrococcales	f__Promicromonosporaceae	g__Cellulosimicrobium	4284	10876	1558	1078	88	232	276	444	18836
d__Bacteria	k__unclassified_d__Bacteria	p__Chloroflexota	c__Chloroflexia	o__Kallotenuales	f__Kallotenuaceae	g__Kallotenue	98	640	4188	3062	1292	3130	2878	3548	18836
d__Bacteria	k__unclassified_d__Bacteria	p__Actinomycetota	c__Actinomycetes	o__Mycobacteriales	f__Mycobacteriaceae	g__Mycobacteroides	1718	3916	4202	3850	998	998	1260	1890	18832
d__Bacteria	k__unclassified_d__Bacteria	p__Pseudomonadota	c__Alphaproteobacteria	o__Rhodobacterales	f__Paracoccaceae	g__Pseudotabrizicola	2186	2314	1432	452	10236	1164	644	334	18762
d__Eukaryota	k__unclassified_d__Eukaryota	p__unclassified_d__Eukaryota	c__unclassified_d__Eukaryota	o__Jakobida	f__Andaluciidae	g__Andalucia	18	8	984	566	186	4864	8372	3728	18726
d__Bacteria	k__unclassified_d__Bacteria	p__Pseudomonadota	c__Alphaproteobacteria	o__Hyphomicrobiales	f__Phyllobacteriaceae	g__Pseudohoeflea	8208	1142	2336	392	5378	590	230	360	18636
d__Bacteria	k__unclassified_d__Bacteria	p__Cyanobacteriota	c__Cyanophyceae	o__Synechococcales	f__Synechococcaceae	g__Synechococcus	1792	3004	2840	2230	1714	2392	2284	2336	18592
d__Bacteria	k__unclassified_d__Bacteria	p__Pseudomonadota	c__Alphaproteobacteria	o__Hyphomicrobiales	f__Aurantimonadaceae	g__Aureimonas	1964	2100	3698	1480	3644	1804	1910	1948	18548
d__Bacteria	k__unclassified_d__Bacteria	p__Actinomycetota	c__Actinomycetes	o__Micrococcales	f__Brevibacteriaceae	g__Brevibacterium	3898	8748	1490	1390	448	926	774	854	18528
d__Bacteria	k__unclassified_d__Bacteria	p__Pseudomonadota	c__Gammaproteobacteria	o__Chromatiales	f__Sedimenticolaceae	g__Candidatus_Thiodiazotropha	1142	800	3040	3092	1276	2734	2668	3672	18424
d__Bacteria	k__unclassified_d__Bacteria	p__Pseudomonadota	c__Alphaproteobacteria	o__Hyphomonadales	f__Hyphomonadaceae	g__Hyphomonas	2126	1960	2710	1746	3730	1878	1564	2602	18316
d__Bacteria	k__unclassified_d__Bacteria	p__Pseudomonadota	c__Betaproteobacteria	o__Nitrosomonadales	f__Usitatibacteraceae	g__Usitatibacter	1132	1436	2328	1108	2750	3974	2898	2676	18302
d__Bacteria	k__unclassified_d__Bacteria	p__Planctomycetota	c__Candidatus_Brocadiia	o__Candidatus_Brocadiales	f__Candidatus_Scalinduaceae	g__Candidatus_Scalindua	388	452	4344	2112	902	2958	3308	3820	18284
d__Bacteria	k__unclassified_d__Bacteria	p__Pseudomonadota	c__Gammaproteobacteria	o__Xanthomonadales	f__Rhodanobacteraceae	g__Tahibacter	950	1478	1524	908	3002	3072	3458	3882	18274
d__Bacteria	k__unclassified_d__Bacteria	p__Actinomycetota	c__Actinomycetes	o__Geodermatophilales	f__Geodermatophilaceae	g__Modestobacter	1032	3484	6210	4416	510	820	774	1020	18266
d__Bacteria	k__unclassified_d__Bacteria	p__Cyanobacteriota	c__Cyanophyceae	o__Oscillatoriales	f__Microcoleaceae	g__Microcoleus	560	722	4934	3620	1062	2542	2130	2668	18238
d__Bacteria	k__unclassified_d__Bacteria	p__Candidatus_Moduliflexota	c__Candidatus_Moduliflexia	o__Candidatus_Moduliflexales	f__Candidatus_Moduliflexaceae	g__Candidatus_Moduliflexus	116	76	892	600	2660	4248	4688	4812	18092
d__Bacteria	k__unclassified_d__Bacteria	p__Thermomicrobiota	c__Thermomicrobia	o__Sphaerobacterales	f__Sphaerobacteraceae	g__Nitrolancea	56	1368	6494	4750	578	1368	1426	1956	17996
d__Bacteria	k__unclassified_d__Bacteria	p__Candidatus_Pacebacteria	c__unclassified_p__Candidatus_Pacebacteria	o__unclassified_p__Candidatus_Pacebacteria	f__unclassified_p__Candidatus_Pacebacteria	g__unclassified_p__Candidatus_Pacebacteria	1446	1858	894	710	948	3900	3822	4406	17984
d__Bacteria	k__unclassified_d__Bacteria	p__Actinomycetota	c__Actinomycetes	o__Micrococcales	f__Intrasporangiaceae	g__Terrabacter	3552	9190	2318	1322	108	380	478	506	17854
d__Bacteria	k__unclassified_d__Bacteria	p__Bacillota	c__Bacilli	o__Bacillales	f__Paenibacillaceae	g__Brevibacillus	494	424	2510	2638	1180	3638	3660	3294	17838
d__Bacteria	k__unclassified_d__Bacteria	p__Bacteroidota	c__Bacteroidia	o__Marinilabiliales	f__Prolixibacteraceae	g__Draconibacterium	1138	930	676	594	4776	3362	3334	2908	17718
d__Bacteria	k__unclassified_d__Bacteria	p__Pseudomonadota	c__Gammaproteobacteria	o__Alteromonadales	f__Shewanellaceae	g__Shewanella	512	2256	3360	2790	1478	2616	2632	2060	17704
d__Bacteria	k__unclassified_d__Bacteria	p__Chlamydiota	c__Chlamydiia	o__Parachlamydiales	f__Criblamydiaceae	g__Criblamydia	8552	1196	1454	28	4482	654	414	914	17694
d__Bacteria	k__unclassified_d__Bacteria	p__Actinomycetota	c__Actinomycetes	o__Frankiales	f__Frankiaceae	g__Frankia	856	2168	5316	5390	842	868	772	1476	17688
d__Bacteria	k__unclassified_d__Bacteria	p__Planctomycetota	c__Phycisphaerae	o__Phycisphaerales	f__Phycisphaeraceae	g__Phycisphaera	942	618	4424	2296	1446	4728	1316	1804	17574
d__Bacteria	k__unclassified_d__Bacteria	p__Pseudomonadota	c__Betaproteobacteria	o__Nitrosomonadales	f__Sterolibacteriaceae	g__Sulfurisoma	188	412	520	210	158	6144	5942	3992	17566
d__Bacteria	k__unclassified_d__Bacteria	p__Pseudomonadota	c__Alphaproteobacteria	o__Rhodobacterales	f__Paracoccaceae	g__Pseudogemmobacter	3216	1934	1614	278	7798	1346	798	434	17418
d__Bacteria	k__unclassified_d__Bacteria	p__Pseudomonadota	c__Alphaproteobacteria	o__Rhodobacterales	f__Paracoccaceae	g__Neotabrizicola	2874	2798	1348	334	8162	982	542	350	17390
d__Bacteria	k__unclassified_d__Bacteria	p__Planctomycetota	c__Planctomycetia	o__Pirellulales	f__Pirellulaceae	g__Novipirellula	1952	546	2132	676	1636	4836	3280	2280	17338
d__Bacteria	k__unclassified_d__Bacteria	p__Pseudomonadota	c__Alphaproteobacteria	o__Sphingomonadales	f__Erythrobacteraceae	g__Qipengyuania	1292	1870	5570	4180	746	552	666	2404	17280
d__Bacteria	k__unclassified_d__Bacteria	p__Actinomycetota	c__Actinomycetes	o__Micrococcales	f__Intrasporangiaceae	g__Arsenicicoccus	4680	11272	394	250	66	194	158	258	17272
d__Bacteria	k__unclassified_d__Bacteria	p__Deinococcota	c__Deinococci	o__Deinococcales	f__Deinococcaceae	g__Deinobacterium	140	1168	6600	3252	310	1940	2376	1464	17250
d__Bacteria	k__unclassified_d__Bacteria	p__Pseudomonadota	c__Betaproteobacteria	o__Nitrosomonadales	f__Methylophilaceae	g__Methylovorus	372	780	434	1630	404	7150	5300	1180	17250
d__Bacteria	k__unclassified_d__Bacteria	p__Thermomicrobiota	c__Thermomicrobia	o__Thermomicrobiales	f__Thermomicrobiaceae	g__Thermalbibacter	68	1230	6016	4216	460	1676	1642	1940	17248
d__Bacteria	k__unclassified_d__Bacteria	p__Pseudomonadota	c__Gammaproteobacteria	o__unclassified_c__Gammaproteobacteria	f__unclassified_c__Gammaproteobacteria	g__Sedimenticola	1056	630	2688	1646	1666	2852	2924	3776	17238
d__Bacteria	k__unclassified_d__Bacteria	p__Myxococcota	c__Myxococcia	o__Myxococcales	f__Archangiaceae	g__Stigmatella	454	322	3156	3118	2548	2740	2040	2860	17238
d__Bacteria	k__unclassified_d__Bacteria	p__Pseudomonadota	c__Alphaproteobacteria	o__Hyphomicrobiales	f__Brucellaceae	g__Ochrobactrum	4722	1440	2314	348	6228	970	552	518	17092
d__Bacteria	k__unclassified_d__Bacteria	p__Bacteroidota	c__Chitinophagia	o__Chitinophagales	f__Chitinophagaceae	g__Filimonas	6576	4940	456	276	1714	1144	864	1100	17070
d__Bacteria	k__unclassified_d__Bacteria	p__Verrucomicrobiota	c__Verrucomicrobiae	o__Limisphaerales	f__Limisphaeraceae	g__Limisphaera	668	738	1756	1272	3634	3992	2432	2548	17040
d__Bacteria	k__unclassified_d__Bacteria	p__Acidobacteriota	c__Terriglobia	o__Terriglobales	f__Acidobacteriaceae	g__Granulicella	712	440	2924	2598	1918	2334	2716	3368	17010
d__Archaea	k__unclassified_d__Archaea	p__Euryarchaeota	c__Methanomicrobia	o__Methanosarcinales	f__unclassified_o__Methanosarcinales	g__unclassified_o__Methanosarcinales	352	322	1346	836	1478	4094	3830	4746	17004
d__Bacteria	k__unclassified_d__Bacteria	p__Pseudomonadota	c__Alphaproteobacteria	o__Hyphomicrobiales	f__Parvibaculaceae	g__Parvibaculum	1274	1196	2422	1658	2258	2818	2600	2680	16906
d__Bacteria	k__unclassified_d__Bacteria	p__Pseudomonadota	c__Alphaproteobacteria	o__Hyphomicrobiales	f__Phyllobacteriaceae	g__Chelativorans	1496	1692	3794	1616	2630	1988	1572	2052	16840
d__Bacteria	k__unclassified_d__Bacteria	p__Actinomycetota	c__Nitriliruptoria	o__Nitriliruptorales	f__Nitriliruptoraceae	g__Nitriliruptor	110	1002	6354	5804	576	704	850	1396	16796
d__Bacteria	k__unclassified_d__Bacteria	p__Pseudomonadota	c__Betaproteobacteria	o__Nitrosomonadales	f__Sulfuricellaceae	g__Sulfurirhabdus	1672	4116	966	790	470	2842	3152	2786	16794
d__Bacteria	k__unclassified_d__Bacteria	p__Acidobacteriota	c__Terriglobia	o__Terriglobales	f__Acidobacteriaceae	g__Candidatus_Sulfotelmatobacter	712	534	2490	2146	2030	2460	2990	3400	16762
d__Bacteria	k__unclassified_d__Bacteria	p__Thermomicrobiota	c__Thermomicrobia	o__Thermomicrobiales	f__Thermomicrobiaceae	g__Thermomicrobium	68	1058	6056	4144	556	1732	1508	1626	16748
d__Bacteria	k__unclassified_d__Bacteria	p__Pseudomonadota	c__Betaproteobacteria	o__Burkholderiales	f__Oxalobacteraceae	g__Glaciimonas	1158	1092	4908	1240	962	2492	2748	2134	16734
d__Bacteria	k__unclassified_d__Bacteria	p__Actinomycetota	c__Actinomycetes	o__Propionibacteriales	f__Nocardioidaceae	g__Propionicicella	4006	9282	278	62	288	582	642	1558	16698
d__Bacteria	k__unclassified_d__Bacteria	p__Pseudomonadota	c__Alphaproteobacteria	o__Micropepsales	f__Micropepsaceae	g__Rhizomicrobium	328	446	676	470	884	2584	2194	9084	16666
d__Bacteria	k__unclassified_d__Bacteria	p__Bacteroidota	c__Chitinophagia	o__Chitinophagales	f__Chitinophagaceae	g__Limnovirga	10106	4714	140	28	752	252	264	342	16598
d__Bacteria	k__unclassified_d__Bacteria	p__Pseudomonadota	c__Betaproteobacteria	o__Burkholderiales	f__Oxalobacteraceae	g__Telluria	1078	1974	7624	1184	696	1382	1114	1436	16488
d__Bacteria	k__unclassified_d__Bacteria	p__Candidatus_Kryptonia	c__unclassified_p__Candidatus_Kryptonia	o__unclassified_p__Candidatus_Kryptonia	f__unclassified_p__Candidatus_Kryptonia	g__Candidatus_Chrysopegis	32	128	224	128	950	5472	5092	4454	16480
d__Bacteria	k__unclassified_d__Bacteria	p__Myxococcota	c__Myxococcia	o__Myxococcales	f__Archangiaceae	g__Vitiosangium	130	218	2490	2458	2516	2876	2450	3300	16438
d__Bacteria	k__unclassified_d__Bacteria	p__Actinomycetota	c__Actinomycetes	o__Jatrophihabitantales	f__Jatrophihabitantaceae	g__Jatrophihabitans	752	2504	6018	3878	1146	698	584	814	16394
d__Bacteria	k__unclassified_d__Bacteria	p__Pseudomonadota	c__Gammaproteobacteria	o__Pseudomonadales	f__Pseudomonadaceae	g__Halopseudomonas	388	760	2842	1840	1446	4174	3768	1130	16348
d__Bacteria	k__unclassified_d__Bacteria	p__Pseudomonadota	c__Alphaproteobacteria	o__Rhodobacterales	f__Paracoccaceae	g__Cereibacter	2606	3168	1844	622	5284	1104	874	826	16328
d__Eukaryota	k__unclassified_d__Eukaryota	p__Heterolobosea	c__unclassified_p__Heterolobosea	o__unclassified_p__Heterolobosea	f__Vahlkampfiidae	g__Naegleria	86	234	8026	598	310	868	1704	4464	16290
d__Bacteria	k__unclassified_d__Bacteria	p__Planctomycetota	c__Planctomycetia	o__Isosphaerales	f__Isosphaeraceae	g__Isosphaera	1644	1132	4858	1764	1974	1556	1362	1984	16274
d__Bacteria	k__unclassified_d__Bacteria	p__Thermodesulfobacteriota	c__Desulfuromonadia	o__Geobacterales	f__Geobacteraceae	g__Geoanaerobacter	56	164	550	438	1446	3228	5076	5290	16248
d__Bacteria	k__unclassified_d__Bacteria	p__Bacteroidota	c__Cytophagia	o__Cytophagales	f__Hymenobacteraceae	g__Rufibacter	2316	1674	2344	1680	1364	2274	1858	2718	16228
d__Bacteria	k__unclassified_d__Bacteria	p__Verrucomicrobiota	c__Verrucomicrobiae	o__Verrucomicrobiales	f__Verrucomicrobiaceae	g__Verrucomicrobium	2274	2260	3018	2182	2730	1730	898	1130	16222
d__Bacteria	k__unclassified_d__Bacteria	p__Chloroflexota	c__Ardenticatenia	o__Ardenticatenales	f__Ardenticatenaceae	g__Ardenticatena	50	252	2134	1868	1000	3714	3452	3674	16144
d__Bacteria	k__unclassified_d__Bacteria	p__Bacteroidota	c__Cytophagia	o__Cytophagales	f__Fulvivirgaceae	g__Chryseolinea	3068	2408	1148	786	2416	2034	1698	2516	16074
d__Bacteria	k__unclassified_d__Bacteria	p__Candidatus_Edwardsbacteria	c__unclassified_p__Candidatus_Edwardsbacteria	o__unclassified_p__Candidatus_Edwardsbacteria	f__unclassified_p__Candidatus_Edwardsbacteria	g__unclassified_p__Candidatus_Edwardsbacteria	212	106	978	1682	1910	3412	3934	3818	16052
d__Bacteria	k__unclassified_d__Bacteria	p__Planctomycetota	c__Planctomycetia	o__Pirellulales	f__Thermoguttaceae	g__Thermogutta	1536	644	2524	838	1372	4236	2626	2076	15852
d__Bacteria	k__unclassified_d__Bacteria	p__Thermodesulfobacteriota	c__Desulfobacteria	o__Desulfobacterales	f__Desulfobacteriaceae	g__Desulfobacterium	158	314	1188	734	2210	3524	3720	3980	15828
d__Bacteria	k__unclassified_d__Bacteria	p__Planctomycetota	c__Planctomycetia	o__Planctomycetales	f__Planctomycetaceae	g__Alienimonas	626	2634	7774	2172	582	540	544	788	15660
d__Bacteria	k__unclassified_d__Bacteria	p__Pseudomonadota	c__Gammaproteobacteria	o__Cellvibrionales	f__Halieaceae	g__Halioglobus	664	704	3736	2526	1730	1882	1748	2650	15640
d__Bacteria	k__unclassified_d__Bacteria	p__Pseudomonadota	c__Gammaproteobacteria	o__Pseudomonadales	f__Pseudomonadaceae	g__Azotobacter	604	848	1710	2328	478	4248	3458	1954	15628
d__Bacteria	k__unclassified_d__Bacteria	p__Thermodesulfobacteriota	c__Desulfovibrionia	o__Desulfovibrionales	f__Desulfovibrionaceae	g__Desulfovibrio	648	710	2294	1356	1866	3342	2518	2818	15552
d__Bacteria	k__unclassified_d__Bacteria	p__Bacteroidota	c__Bacteroidia	o__Bacteroidales	f__Tannerellaceae	g__Parabacteroides	1354	1720	864	690	3046	3064	2652	2140	15530
d__Bacteria	k__unclassified_d__Bacteria	p__Pseudomonadota	c__Gammaproteobacteria	o__Xanthomonadales	f__Xanthomonadaceae	g__Vulcaniibacterium	208	3334	6818	3172	216	484	634	538	15404
d__Bacteria	k__unclassified_d__Bacteria	p__Actinomycetota	c__Actinomycetes	o__Mycobacteriales	f__Corynebacteriaceae	g__Corynebacterium	3020	6444	1770	1480	460	728	694	712	15308
d__Bacteria	k__unclassified_d__Bacteria	p__Pseudomonadota	c__Gammaproteobacteria	o__unclassified_c__Gammaproteobacteria	f__Candidatus_Competibacteraceae	g__Candidatus_Competibacter	1168	2068	1336	1106	1576	2592	2728	2730	15304
d__Bacteria	k__unclassified_d__Bacteria	p__Bacteroidota	c__Cytophagia	o__Cytophagales	f__Spirosomataceae	g__Larkinella	1438	1908	1944	1652	2524	2202	1510	2112	15290
d__Bacteria	k__unclassified_d__Bacteria	p__Myxococcota	c__Myxococcia	o__Myxococcales	f__Vulgatibacteraceae	g__Vulgatibacter	76	90	1996	3216	1190	2574	2866	3278	15286
d__Bacteria	k__unclassified_d__Bacteria	p__Bacteroidota	c__Cytophagia	o__Cytophagales	f__Marivirgaceae	g__Marivirga	1556	1350	670	610	3134	2952	2280	2728	15280
d__Bacteria	k__unclassified_d__Bacteria	p__Chloroflexota	c__Anaerolineae	o__Anaerolineales	f__Anaerolineaceae	g__Candidatus_Denitrolinea	44	38	578	348	798	3874	3958	5606	15244
d__Bacteria	k__unclassified_d__Bacteria	p__Pseudomonadota	c__Alphaproteobacteria	o__Rhodospirillales	f__Rhodospirillaceae	g__Tagaea	1714	224	6296	2928	946	1148	570	1412	15238
d__Bacteria	k__unclassified_d__Bacteria	p__Bacteroidota	c__Flavobacteriia	o__Flavobacteriales	f__Crocinitomicaceae	g__Paracrocinitomix	86	280	876	622	3740	3480	2398	3640	15122
d__Bacteria	k__unclassified_d__Bacteria	p__Verrucomicrobiota	c__Opitutae	o__Opitutales	f__Opitutaceae	g__Nibricoccus	2470	656	3522	2420	3396	1366	612	672	15114
d__Bacteria	k__unclassified_d__Bacteria	p__Bacteroidota	c__Chitinophagia	o__Chitinophagales	f__Chitinophagaceae	g__Dinghuibacter	6962	5428	258	102	812	580	456	498	15096
d__Bacteria	k__unclassified_d__Bacteria	p__Bacteroidota	c__Flavobacteriia	o__Flavobacteriales	f__Crocinitomicaceae	g__Brumimicrobium	420	908	914	690	2992	3354	2390	3406	15074
d__Bacteria	k__unclassified_d__Bacteria	p__Pseudomonadota	c__Alphaproteobacteria	o__Hyphomicrobiales	f__Hyphomicrobiaceae	g__Rhodoplanes	894	810	1622	688	5062	1768	1612	2590	15046
d__Bacteria	k__unclassified_d__Bacteria	p__Candidatus_Delongbacteria	c__unclassified_p__Candidatus_Delongbacteria	o__unclassified_p__Candidatus_Delongbacteria	f__unclassified_p__Candidatus_Delongbacteria	g__unclassified_p__Candidatus_Delongbacteria	278	652	804	564	1376	3992	3792	3586	15044
d__Bacteria	k__unclassified_d__Bacteria	p__Cyanobacteriota	c__Cyanophyceae	o__Spirulinales	f__Spirulinaceae	g__Spirulina	2840	1016	1626	638	6026	1342	732	754	14974
d__Bacteria	k__unclassified_d__Bacteria	p__Actinomycetota	c__Actinomycetes	o__Micrococcales	f__Intrasporangiaceae	g__Humibacillus	3158	7724	1796	1210	80	208	260	492	14928
d__Bacteria	k__unclassified_d__Bacteria	p__Candidatus_Tectomicrobia	c__unclassified_p__Candidatus_Tectomicrobia	o__unclassified_p__Candidatus_Tectomicrobia	f__unclassified_p__Candidatus_Tectomicrobia	g__Candidatus_Entotheonella	434	544	3408	2638	1280	2040	1952	2612	14908
d__Bacteria	k__unclassified_d__Bacteria	p__Planctomycetota	c__Candidatus_Brocadiia	o__Candidatus_Brocadiales	f__Candidatus_Brocadiaceae	g__Candidatus_Kuenenia	732	2024	1784	1060	1362	2346	2524	3066	14898
d__Bacteria	k__unclassified_d__Bacteria	p__Bacillota	c__Clostridia	o__Eubacteriales	f__Clostridiales_Family_XVII._Incertae_Sedis	g__Thermaerobacter	46	244	2512	2794	1182	2644	2686	2788	14896
d__Bacteria	k__unclassified_d__Bacteria	p__Actinomycetota	c__Actinomycetes	o__unclassified_c__Actinomycetes	f__unclassified_c__Actinomycetes	g__unclassified_c__Actinomycetes	482	1904	5778	5360	54	142	158	898	14776
d__Bacteria	k__unclassified_d__Bacteria	p__Pseudomonadota	c__Alphaproteobacteria	o__Hyphomicrobiales	f__Aurantimonadaceae	g__Aurantimonas	1300	2712	2198	1024	2912	1920	1104	1594	14764
d__Bacteria	k__unclassified_d__Bacteria	p__Pseudomonadota	c__Betaproteobacteria	o__Burkholderiales	f__Sphaerotilaceae	g__Roseateles	930	1792	2874	888	1052	3184	2696	1264	14680
d__Bacteria	k__unclassified_d__Bacteria	p__Pseudomonadota	c__Alphaproteobacteria	o__Hyphomicrobiales	f__Phyllobacteriaceae	g__Phyllobacterium	2350	1840	1892	896	3950	1326	874	1520	14648
d__Bacteria	k__unclassified_d__Bacteria	p__Verrucomicrobiota	c__Verrucomicrobiae	o__Verrucomicrobiales	f__Verrucomicrobiaceae	g__Luteolibacter	2238	2036	2950	1856	2280	1314	894	1058	14626
d__Bacteria	k__unclassified_d__Bacteria	p__Pseudomonadota	c__Alphaproteobacteria	o__Sphingomonadales	f__Erythrobacteraceae	g__Croceicoccus	1776	1656	3086	2840	1310	548	740	2666	14622
d__Bacteria	k__unclassified_d__Bacteria	p__Pseudomonadota	c__Acidithiobacillia	o__Acidithiobacillales	f__Thermithiobacillaceae	g__Thermithiobacillus	266	1002	3258	2832	798	2138	2220	2018	14532
d__Bacteria	k__unclassified_d__Bacteria	p__Verrucomicrobiota	c__Opitutae	o__Opitutales	f__Opitutaceae	g__Rariglobus	1596	664	1896	1482	4932	2044	902	1010	14526
d__Bacteria	k__unclassified_d__Bacteria	p__Pseudomonadota	c__Betaproteobacteria	o__Burkholderiales	f__Comamonadaceae	g__Xenophilus	2916	1538	3170	2122	732	1624	1342	1068	14512
d__Bacteria	k__unclassified_d__Bacteria	p__Acidobacteriota	c__Terriglobia	o__Terriglobales	f__Acidobacteriaceae	g__Candidatus_Koribacter	198	194	1650	1618	2316	2126	2700	3658	14460
d__Bacteria	k__unclassified_d__Bacteria	p__Planctomycetota	c__Planctomycetia	o__Pirellulales	f__Pirellulaceae	g__Stieleria	1896	976	2648	1044	1630	2764	1832	1620	14410
d__Bacteria	k__unclassified_d__Bacteria	p__Pseudomonadota	c__Gammaproteobacteria	o__Methylococcales	f__Methylococcaceae	g__Methylocaldum	1074	1280	2412	2142	1160	2146	2052	2128	14394
d__Bacteria	k__unclassified_d__Bacteria	p__Pseudomonadota	c__Gammaproteobacteria	o__Thiotrichales	f__Thiotrichaceae	g__Beggiatoa	1908	1056	1698	1328	1686	2462	2166	2084	14388
d__Bacteria	k__unclassified_d__Bacteria	p__Bacillota	c__Clostridia	o__Moorellales	f__Moorellaceae	g__Moorella	166	376	2228	2740	1044	2612	2618	2576	14360
d__Bacteria	k__unclassified_d__Bacteria	p__Verrucomicrobiota	c__Verrucomicrobiae	o__Verrucomicrobiales	f__Verrucomicrobiaceae	g__Brevifollis	4004	7738	1198	392	416	322	134	112	14316
d__Bacteria	k__unclassified_d__Bacteria	p__Cyanobacteriota	c__Cyanophyceae	o__Pseudanabaenales	f__Pseudanabaenaceae	g__Pseudanabaena	744	696	2280	1134	2486	2518	2268	2188	14314
d__Bacteria	k__unclassified_d__Bacteria	p__Deinococcota	c__Deinococci	o__Thermales	f__Thermaceae	g__Calidithermus	244	736	4756	2266	676	1818	1872	1900	14268
d__Bacteria	k__unclassified_d__Bacteria	p__Candidatus_Sumerlaeota	c__Candidatus_Sumerlaeia	o__Candidatus_Sumerlaeales	f__Candidatus_Sumerlaeaceae	g__unclassified_f__Candidatus_Sumerlaeaceae	210	208	1436	1208	1862	2760	3068	3510	14262
d__Bacteria	k__unclassified_d__Bacteria	p__Bacteroidota	c__Flavobacteriia	o__Flavobacteriales	f__Flavobacteriaceae	g__Lutibacter	1296	1538	564	828	2350	2948	2346	2322	14192
d__Bacteria	k__unclassified_d__Bacteria	p__Thermodesulfobacteriota	c__Syntrophorhabdia	o__Syntrophorhabdales	f__Syntrophorhabdaceae	g__Syntrophorhabdus	184	198	1090	688	1514	3386	3622	3470	14152
d__Bacteria	k__unclassified_d__Bacteria	p__Bacillota	c__Erysipelotrichia	o__Erysipelotrichales	f__Erysipelotrichaceae	g__Anaerorhabdus	0	6	56	32	388	5116	5684	2774	14056
d__Bacteria	k__unclassified_d__Bacteria	p__Candidatus_Kryptonia	c__unclassified_p__Candidatus_Kryptonia	o__unclassified_p__Candidatus_Kryptonia	f__unclassified_p__Candidatus_Kryptonia	g__Candidatus_Thermokryptus	32	104	104	218	938	4604	4114	3932	14046
d__Bacteria	k__unclassified_d__Bacteria	p__Pseudomonadota	c__Gammaproteobacteria	o__Alteromonadales	f__Pseudoalteromonadaceae	g__Pseudoalteromonas	744	736	1862	2666	1218	2560	2064	2196	14046
d__Bacteria	k__unclassified_d__Bacteria	p__Pseudomonadota	c__Gammaproteobacteria	o__Xanthomonadales	f__Rhodanobacteraceae	g__Frateuria	1248	1742	4396	1726	872	1568	1368	1118	14038
d__Bacteria	k__unclassified_d__Bacteria	p__Planctomycetota	c__Planctomycetia	o__Pirellulales	f__Pirellulaceae	g__Mariniblastus	1968	826	3404	1430	852	2298	1594	1640	14012
d__Bacteria	k__unclassified_d__Bacteria	p__Thermodesulfobacteriota	c__Desulfobacteria	o__Desulfobacterales	f__Desulfosarcinaceae	g__Desulfosarcina	238	368	1548	1428	1362	3004	2886	3176	14010
d__Bacteria	k__unclassified_d__Bacteria	p__Deinococcota	c__Deinococci	o__Trueperales	f__Trueperaceae	g__Truepera	428	708	4058	2424	632	1974	1706	2068	13998
d__Bacteria	k__unclassified_d__Bacteria	p__Pseudomonadota	c__Alphaproteobacteria	o__Hyphomicrobiales	f__Phyllobacteriaceae	g__Aquibium	2288	1330	1712	764	3528	1958	1176	1234	13990
d__Bacteria	k__unclassified_d__Bacteria	p__Pseudomonadota	c__Alphaproteobacteria	o__Hyphomicrobiales	f__Xanthobacteraceae	g__Xanthobacter	1132	966	1968	1002	4422	1560	1128	1792	13970
d__Bacteria	k__unclassified_d__Bacteria	p__Myxococcota	c__Myxococcia	o__Myxococcales	f__unclassified_o__Myxococcales	g__Enhygromyxa	184	166	2780	3144	1900	2252	1600	1930	13956
d__Viruses	k__unclassified_d__Viruses	p__unclassified_d__Viruses	c__unclassified_d__Viruses	o__unclassified_d__Viruses	f__unclassified_d__Viruses	g__unclassified_d__Viruses	1924	1660	2594	2806	734	1648	1496	1076	13938
d__Bacteria	k__unclassified_d__Bacteria	p__Bacillota	c__Bacilli	o__Bacillales	f__Alicyclobacillaceae	g__Alicyclobacillus	310	340	3036	2308	924	2260	2128	2626	13932
d__Bacteria	k__unclassified_d__Bacteria	p__Planctomycetota	c__Planctomycetia	o__Pirellulales	f__Pirellulaceae	g__Roseimaritima	2260	1028	2814	972	1644	2258	1480	1454	13910
d__Bacteria	k__unclassified_d__Bacteria	p__Pseudomonadota	c__Betaproteobacteria	o__Burkholderiales	f__unclassified_o__Burkholderiales	g__Xylophilus	1632	1518	3870	1884	724	2012	1426	832	13898
d__Bacteria	k__unclassified_d__Bacteria	p__Actinomycetota	c__Actinomycetes	o__Propionibacteriales	f__Actinopolymorphaceae	g__Actinopolymorpha	624	2254	3868	2872	390	1156	1212	1454	13830
d__Bacteria	k__unclassified_d__Bacteria	p__Candidatus_Kaiserbacteria	c__unclassified_p__Candidatus_Kaiserbacteria	o__unclassified_p__Candidatus_Kaiserbacteria	f__unclassified_p__Candidatus_Kaiserbacteria	g__unclassified_p__Candidatus_Kaiserbacteria	1900	2042	2174	576	956	2090	1850	2174	13762
d__Bacteria	k__unclassified_d__Bacteria	p__Armatimonadota	c__Armatimonadia	o__Capsulimonadales	f__Capsulimonadaceae	g__Capsulimonas	284	796	4618	3070	932	1416	1430	1192	13738
d__Bacteria	k__unclassified_d__Bacteria	p__Pseudomonadota	c__Gammaproteobacteria	o__Chromatiales	f__Chromatiaceae	g__Thiocapsa	1270	2138	1770	910	2844	1704	1448	1648	13732
d__Bacteria	k__unclassified_d__Bacteria	p__Pseudomonadota	c__Alphaproteobacteria	o__Hyphomicrobiales	f__Rhizobiaceae	g__Pararhizobium	4422	1306	1756	394	4246	610	338	534	13606
d__Bacteria	k__unclassified_d__Bacteria	p__Planctomycetota	c__Candidatus_Uabimicrobiia	o__Candidatus_Uabimicrobiales	f__Candidatus_Uabimicrobiaceae	g__Candidatus_Uabimicrobium	40	68	8744	2734	422	504	430	610	13552
d__Bacteria	k__unclassified_d__Bacteria	p__Bacteroidota	c__Bacteroidia	o__Marinilabiliales	f__Prolixibacteraceae	g__Maribellus	434	548	386	182	5136	2364	2402	1986	13438
d__Bacteria	k__unclassified_d__Bacteria	p__Acidobacteriota	c__Holophagae	o__Acanthopleuribacterales	f__Acanthopleuribacteraceae	g__Sulfidibacter	150	366	2620	1010	1502	2388	2510	2890	13436
d__Bacteria	k__unclassified_d__Bacteria	p__Pseudomonadota	c__Betaproteobacteria	o__Burkholderiales	f__Comamonadaceae	g__Pseudorhodoferax	1744	1798	4236	2250	548	1068	712	932	13288
d__Bacteria	k__unclassified_d__Bacteria	p__Chloroflexota	c__Chloroflexia	o__Chloroflexales	f__Oscillochloridaceae	g__Candidatus_Chloroploca	108	220	1346	974	1010	3294	3020	3310	13282
d__Bacteria	k__unclassified_d__Bacteria	p__Rhodothermota	c__Rhodothermia	o__Rhodothermales	f__Rubricoccaceae	g__Rubrivirga	894	2600	1320	1220	1316	2016	1812	2100	13278
d__Bacteria	k__unclassified_d__Bacteria	p__Candidatus_Saccharibacteria	c__unclassified_p__Candidatus_Saccharibacteria	o__unclassified_p__Candidatus_Saccharibacteria	f__unclassified_p__Candidatus_Saccharibacteria	g__Candidatus_Mycosynbacter	4120	9076	74	2	0	0	0	0	13272
d__Bacteria	k__unclassified_d__Bacteria	p__Pseudomonadota	c__Betaproteobacteria	o__Burkholderiales	f__Comamonadaceae	g__Malikia	1156	1270	3020	1284	1618	2042	2006	876	13272
d__Bacteria	k__unclassified_d__Bacteria	p__Acidobacteriota	c__Terriglobia	o__Terriglobales	f__Acidobacteriaceae	g__Acidipila	330	366	1850	1662	1722	1920	2588	2816	13254
d__Bacteria	k__unclassified_d__Bacteria	p__Bacteroidota	c__Chitinophagia	o__Chitinophagales	f__Chitinophagaceae	g__Foetidibacter	5458	4472	712	102	1252	496	356	382	13230
d__Bacteria	k__unclassified_d__Bacteria	p__Pseudomonadota	c__Gammaproteobacteria	o__Cellvibrionales	f__Cellvibrionaceae	g__Teredinibacter	100	294	818	10898	100	286	188	542	13226
d__Bacteria	k__unclassified_d__Bacteria	p__Deinococcota	c__Deinococci	o__Thermales	f__Thermaceae	g__Thermus	116	458	3250	2236	1092	1982	1984	2080	13198
d__Bacteria	k__unclassified_d__Bacteria	p__Bacteroidota	c__Chitinophagia	o__Chitinophagales	f__Chitinophagaceae	g__Pinibacter	5636	5106	258	66	1444	244	174	218	13146
d__Bacteria	k__unclassified_d__Bacteria	p__Pseudomonadota	c__Betaproteobacteria	o__Burkholderiales	f__Comamonadaceae	g__Paracidovorax	2174	2628	2734	1194	542	1544	1348	850	13014
d__Bacteria	k__unclassified_d__Bacteria	p__Actinomycetota	c__Actinomycetes	o__Micrococcales	f__Demequinaceae	g__Demequina	1618	3572	1822	1256	486	1380	1348	1520	13002
d__Archaea	k__unclassified_d__Archaea	p__Nitrososphaerota	c__unclassified_p__Nitrososphaerota	o__unclassified_p__Nitrososphaerota	f__unclassified_p__Nitrososphaerota	g__unclassified_p__Nitrososphaerota	934	616	1354	1996	1220	2136	2030	2702	12988
d__Bacteria	k__unclassified_d__Bacteria	p__Bacteroidota	c__Bacteroidia	o__Marinilabiliales	f__Prolixibacteraceae	g__Sunxiuqinia	540	500	334	252	4702	2194	2382	2050	12954
d__Bacteria	k__unclassified_d__Bacteria	p__Bacteroidota	c__Bacteroidia	o__Bacteroidales	f__Dysgonomonadaceae	g__Dysgonomonas	1598	1930	612	302	2468	2384	2150	1498	12942
d__Bacteria	k__unclassified_d__Bacteria	p__Pseudomonadota	c__Gammaproteobacteria	o__Chromatiales	f__Chromatiaceae	g__Thiodictyon	696	1156	932	626	1144	2298	2810	3264	12926
d__Bacteria	k__unclassified_d__Bacteria	p__Actinomycetota	c__Actinomycetes	o__Kineosporiales	f__Kineosporiaceae	g__Kineosporia	760	3740	2706	2092	372	832	1006	1394	12902
d__Bacteria	k__unclassified_d__Bacteria	p__Verrucomicrobiota	c__Opitutae	o__Opitutales	f__Opitutaceae	g__Horticoccus	2208	342	2740	1714	3242	1424	620	598	12888
d__Bacteria	k__unclassified_d__Bacteria	p__Pseudomonadota	c__Alphaproteobacteria	o__Rhodobacterales	f__Roseobacteraceae	g__Rubellimicrobium	1912	6136	1040	596	1894	488	376	418	12860
d__Bacteria	k__unclassified_d__Bacteria	p__Actinomycetota	c__Actinomycetes	o__Streptosporangiales	f__Nocardiopsaceae	g__Nocardiopsis	796	2078	2736	2414	598	1174	1160	1860	12816
d__Bacteria	k__unclassified_d__Bacteria	p__Bacteroidota	c__Chitinophagia	o__Chitinophagales	f__Chitinophagaceae	g__Paraflavisolibacter	3346	5370	444	230	1738	560	494	590	12772
d__Bacteria	k__unclassified_d__Bacteria	p__Thermodesulfobacteriota	c__Desulfuromonadia	o__Desulfuromonadales	f__Desulfuromonadaceae	g__Pelobacter	64	76	232	564	1502	2270	3616	4398	12722
d__Bacteria	k__unclassified_d__Bacteria	p__Chloroflexota	c__Chloroflexia	o__Herpetosiphonales	f__Herpetosiphonaceae	g__Herpetosiphon	112	342	2088	1438	872	2456	2250	3140	12698
d__Bacteria	k__unclassified_d__Bacteria	p__Pseudomonadota	c__Gammaproteobacteria	o__Thiotrichales	f__Thiotrichaceae	g__Thiothrix	1058	1496	2836	1332	992	1720	1766	1476	12676
d__Bacteria	k__unclassified_d__Bacteria	p__Cyanobacteriota	c__Cyanophyceae	o__Leptolyngbyales	f__Leptolyngbyaceae	g__unclassified_f__Leptolyngbyaceae	254	386	1666	1592	752	2544	2470	2988	12652
d__Bacteria	k__unclassified_d__Bacteria	p__Bacteroidota	c__Cytophagia	o__Cytophagales	f__Cytophagaceae	g__Chryseosolibacter	1974	1514	794	512	2228	2136	1432	2032	12622
d__Bacteria	k__unclassified_d__Bacteria	p__Candidatus_Peregrinibacteria	c__unclassified_p__Candidatus_Peregrinibacteria	o__unclassified_p__Candidatus_Peregrinibacteria	f__unclassified_p__Candidatus_Peregrinibacteria	g__unclassified_p__Candidatus_Peregrinibacteria	684	844	1676	1304	1178	2072	2194	2664	12616
d__Bacteria	k__unclassified_d__Bacteria	p__Actinomycetota	c__Candidatus_Aquicultoria	o__Candidatus_Aquicultorales	f__Candidatus_Aquicultoraceae	g__Candidatus_Aquicultor	6	114	648	574	676	3372	3482	3738	12610
d__Bacteria	k__unclassified_d__Bacteria	p__Pseudomonadota	c__Gammaproteobacteria	o__Acidiferrobacterales	f__Acidiferrobacteraceae	g__Sulfuricaulis	494	666	1644	1398	646	2760	2450	2532	12590
d__Bacteria	k__unclassified_d__Bacteria	p__Bacteroidota	c__Bacteroidia	o__Bacteroidales	f__Rikenellaceae	g__Alistipes	826	998	1012	772	1640	2230	2144	2912	12534
d__Bacteria	k__unclassified_d__Bacteria	p__Candidatus_Shapirobacteria	c__unclassified_p__Candidatus_Shapirobacteria	o__unclassified_p__Candidatus_Shapirobacteria	f__unclassified_p__Candidatus_Shapirobacteria	g__unclassified_p__Candidatus_Shapirobacteria	98	116	84	84	382	3336	3632	4784	12516
d__Bacteria	k__unclassified_d__Bacteria	p__Pseudomonadota	c__Betaproteobacteria	o__Rhodocyclales	f__Rhodocyclaceae	g__Rhodocyclus	1894	3420	640	614	386	1800	2058	1704	12516
d__Bacteria	k__unclassified_d__Bacteria	p__Actinomycetota	c__Actinomycetes	o__Micrococcales	f__Intrasporangiaceae	g__Pedococcus	2200	5774	2484	1624	30	78	100	198	12488
d__Bacteria	k__unclassified_d__Bacteria	p__Bacteroidota	c__Chitinophagia	o__Chitinophagales	f__Chitinophagaceae	g__Hydrobacter	5736	1580	658	124	468	1486	1152	1224	12428
d__Bacteria	k__unclassified_d__Bacteria	p__Candidatus_Krumholzibacteriota	c__unclassified_p__Candidatus_Krumholzibacteriota	o__unclassified_p__Candidatus_Krumholzibacteriota	f__unclassified_p__Candidatus_Krumholzibacteriota	g__unclassified_p__Candidatus_Krumholzibacteriota	64	116	1248	882	1340	2676	2942	3156	12424
d__Bacteria	k__unclassified_d__Bacteria	p__Bacteroidota	c__Chitinophagia	o__Chitinophagales	f__Chitinophagaceae	g__Parafilimonas	4306	3616	278	128	1700	888	632	850	12398
d__Archaea	k__unclassified_d__Archaea	p__Euryarchaeota	c__Methanomicrobia	o__Methanosarcinales	f__Methanosarcinaceae	g__unclassified_f__Methanosarcinaceae	134	134	328	272	440	4278	4250	2556	12392
d__Bacteria	k__unclassified_d__Bacteria	p__Bacteroidota	c__Cytophagia	o__Cytophagales	f__Rhodocytophagaceae	g__Xanthocytophaga	970	1222	774	710	2546	2272	1626	2232	12352
d__Bacteria	k__unclassified_d__Bacteria	p__Pseudomonadota	c__Betaproteobacteria	o__Burkholderiales	f__Alcaligenaceae	g__Candidimonas	804	880	2516	934	1022	2684	2442	1042	12324
d__Bacteria	k__unclassified_d__Bacteria	p__Actinomycetota	c__Actinomycetes	o__Micromonosporales	f__Micromonosporaceae	g__Dactylosporangium	750	2048	3206	2436	538	1072	772	1490	12312
d__Bacteria	k__unclassified_d__Bacteria	p__Pseudomonadota	c__Gammaproteobacteria	o__Oceanospirillales	f__Oceanospirillaceae	g__Marinobacterium	596	1238	2034	2300	464	2126	1992	1558	12308
d__Bacteria	k__unclassified_d__Bacteria	p__Bacteroidota	c__Cytophagia	o__Cytophagales	f__Spirosomataceae	g__Lacihabitans	2496	7318	96	106	574	618	578	504	12290
d__Bacteria	k__unclassified_d__Bacteria	p__Actinomycetota	c__Actinomycetes	o__Micrococcales	f__Dermabacteraceae	g__Brachybacterium	2756	6248	1014	878	312	388	324	348	12268
d__Bacteria	k__unclassified_d__Bacteria	p__Planctomycetota	c__Planctomycetia	o__Planctomycetales	f__Planctomycetaceae	g__Thalassoglobus	1516	1064	2712	1372	2086	1102	862	1548	12262
d__Bacteria	k__unclassified_d__Bacteria	p__Bacteroidota	c__Saprospiria	o__Saprospirales	f__Saprospiraceae	g__Aureispira	364	818	1096	850	2320	2462	1626	2716	12252
d__Bacteria	k__unclassified_d__Bacteria	p__Planctomycetota	c__Phycisphaerae	o__Tepidisphaerales	f__Tepidisphaeraceae	g__Humisphaera	880	448	2016	2178	1614	1312	1166	2502	12116
d__Bacteria	k__unclassified_d__Bacteria	p__Actinomycetota	c__Actinomycetes	o__Micrococcales	f__Microbacteriaceae	g__Salinibacterium	706	2188	1864	1402	906	1892	1504	1612	12074
d__Bacteria	k__unclassified_d__Bacteria	p__Thermodesulfobacteriota	c__Desulfobacteria	o__Desulfobacterales	f__Desulfobacteraceae	g__Desulfobacula	236	358	1386	658	1096	2842	2756	2714	12046
d__Bacteria	k__unclassified_d__Bacteria	p__Pseudomonadota	c__Gammaproteobacteria	o__Methylococcales	f__Methylococcaceae	g__Methylococcus	1292	1708	1848	1026	1248	1714	1522	1662	12020
d__Bacteria	k__unclassified_d__Bacteria	p__Pseudomonadota	c__Alphaproteobacteria	o__Hyphomicrobiales	f__Stappiaceae	g__Roseibium	1814	1594	984	478	3888	1340	716	1180	11994
d__Bacteria	k__unclassified_d__Bacteria	p__Pseudomonadota	c__Betaproteobacteria	o__Burkholderiales	f__Oxalobacteraceae	g__unclassified_f__Oxalobacteraceae	618	1756	7046	668	240	666	468	508	11970
d__Bacteria	k__unclassified_d__Bacteria	p__Pseudomonadota	c__Alphaproteobacteria	o__Rhodospirillales	f__Azospirillaceae	g__Skermanella	712	916	1712	1148	760	2430	1668	2544	11890
d__Bacteria	k__unclassified_d__Bacteria	p__Thermodesulfobacteriota	c__Desulfomonilia	o__Desulfomonilales	f__Desulfomonilaceae	g__Desulfomonile	280	326	1560	828	1922	2334	2370	2262	11882
d__Bacteria	k__unclassified_d__Bacteria	p__Verrucomicrobiota	c__Opitutae	o__Opitutales	f__Opitutaceae	g__Geminisphaera	1598	300	2328	1350	3048	1422	816	980	11842
d__Bacteria	k__unclassified_d__Bacteria	p__Pseudomonadota	c__Alphaproteobacteria	o__Hyphomicrobiales	f__unclassified_o__Hyphomicrobiales	g__Enhydrobacter	1128	664	1810	754	1002	2218	1458	2772	11806
d__Bacteria	k__unclassified_d__Bacteria	p__Bacillota	c__Clostridia	o__Eubacteriales	f__Desulfotomaculaceae	g__Pelotomaculum	92	232	1396	1224	960	2442	2484	2952	11782
d__Bacteria	k__unclassified_d__Bacteria	p__Myxococcota	c__Myxococcia	o__Myxococcales	f__unclassified_o__Myxococcales	g__Paraliomyxa	86	80	2536	2886	1574	2482	906	1178	11728
d__Bacteria	k__unclassified_d__Bacteria	p__Pseudomonadota	c__Betaproteobacteria	o__Neisseriales	f__Neisseriaceae	g__Vitreoscilla	1744	2534	1546	512	594	1734	1808	1236	11708
d__Bacteria	k__unclassified_d__Bacteria	p__Bacillota	c__Bacilli	o__Bacillales	f__Paenibacillaceae	g__Cohnella	308	580	1438	1718	1066	2268	2134	2194	11706
d__Bacteria	k__unclassified_d__Bacteria	p__Pseudomonadota	c__Alphaproteobacteria	o__Rhodobacterales	f__Paracoccaceae	g__Cypionkella	1416	2818	682	290	5430	600	328	138	11702
d__Bacteria	k__unclassified_d__Bacteria	p__Balneolota	c__Balneolia	o__Balneolales	f__Balneolaceae	g__Fodinibius	274	550	2132	1442	776	2154	2016	2292	11636
d__Bacteria	k__unclassified_d__Bacteria	p__Actinomycetota	c__Actinomycetes	o__Mycobacteriales	f__Nocardiaceae	g__Williamsia	4952	3046	800	590	1082	226	324	600	11620
d__Bacteria	k__unclassified_d__Bacteria	p__Actinomycetota	c__Actinomycetes	o__Micrococcales	f__Intrasporangiaceae	g__Lapillicoccus	2800	6922	874	744	4	74	56	134	11608
d__Bacteria	k__unclassified_d__Bacteria	p__Pseudomonadota	c__Alphaproteobacteria	o__Sphingomonadales	f__Sphingomonadaceae	g__Aquisediminimonas	2150	4518	980	736	356	1082	1164	608	11594
d__Bacteria	k__unclassified_d__Bacteria	p__Campylobacterota	c__Epsilonproteobacteria	o__Campylobacterales	f__Sulfurimonadaceae	g__Sulfuricurvum	452	742	1036	150	4078	1672	1972	1448	11550
d__Bacteria	k__unclassified_d__Bacteria	p__Thermodesulfobacteriota	c__Desulfuromonadia	o__Desulfuromonadales	f__Geoalkalibacteraceae	g__Geoalkalibacter	706	134	898	834	1410	2174	2566	2818	11540
d__Bacteria	k__unclassified_d__Bacteria	p__Chlamydiota	c__Chlamydiia	o__Parachlamydiales	f__Waddliaceae	g__Waddlia	3154	1214	310	40	4630	776	402	976	11502
d__Bacteria	k__unclassified_d__Bacteria	p__Cyanobacteriota	c__Cyanophyceae	o__Gloeobacterales	f__Gloeobacteraceae	g__Gloeobacter	166	434	2632	3422	890	1274	1158	1524	11500
d__Bacteria	k__unclassified_d__Bacteria	p__Bacteroidota	c__Chitinophagia	o__Chitinophagales	f__Chitinophagaceae	g__Agriterribacter	4928	2716	390	152	926	746	476	1152	11486
d__Bacteria	k__unclassified_d__Bacteria	p__Rhodothermota	c__Rhodothermia	o__Rhodothermales	f__Rhodothermaceae	g__Rhodothermus	96	234	1872	1272	822	2558	2132	2484	11470
d__Bacteria	k__unclassified_d__Bacteria	p__Pseudomonadota	c__Betaproteobacteria	o__Neisseriales	f__Chromobacteriaceae	g__Vogesella	654	1188	1630	390	1288	1836	2300	2168	11454
d__Bacteria	k__unclassified_d__Bacteria	p__Actinomycetota	c__Actinomycetes	o__Propionibacteriales	f__Propionibacteriaceae	g__Brooklawnia	2944	7304	340	90	54	192	152	360	11436
d__Archaea	k__unclassified_d__Archaea	p__Euryarchaeota	c__Methanomicrobia	o__Methanomicrobiales	f__Methanoregulaceae	g__unclassified_f__Methanoregulaceae	388	228	1360	972	772	2598	2508	2472	11298
d__Bacteria	k__unclassified_d__Bacteria	p__Pseudomonadota	c__Alphaproteobacteria	o__Hyphomicrobiales	f__Aurantimonadaceae	g__Martelella	1990	790	1420	638	3760	1272	712	698	11280
d__Bacteria	k__unclassified_d__Bacteria	p__Pseudomonadota	c__Alphaproteobacteria	o__Rhodospirillales	f__Rhodospirillaceae	g__Inquilinus	648	590	1602	924	1680	1986	1702	2100	11232
d__Bacteria	k__unclassified_d__Bacteria	p__Candidatus_Sumerlaeota	c__Candidatus_Sumerlaeia	o__unclassified_c__Candidatus_Sumerlaeia	f__unclassified_c__Candidatus_Sumerlaeia	g__unclassified_c__Candidatus_Sumerlaeia	412	482	2950	1618	948	1924	1322	1568	11224
d__Bacteria	k__unclassified_d__Bacteria	p__Planctomycetota	c__Planctomycetia	o__Pirellulales	f__Lacipirellulaceae	g__Bythopirellula	1348	694	2178	626	1138	2428	1422	1346	11180
d__Bacteria	k__unclassified_d__Bacteria	p__Actinomycetota	c__Actinomycetes	o__Pseudonocardiales	f__Pseudonocardiaceae	g__Actinophytocola	302	1300	4360	2972	352	474	552	816	11128
d__Bacteria	k__unclassified_d__Bacteria	p__Pseudomonadota	c__Betaproteobacteria	o__Rhodocyclales	f__Azonexaceae	g__Quatrionicoccus	2964	5864	284	104	114	892	678	208	11108
d__Bacteria	k__unclassified_d__Bacteria	p__Pseudomonadota	c__Gammaproteobacteria	o__Chromatiales	f__Chromatiaceae	g__Thiohalocapsa	558	576	1018	1268	1380	1908	1910	2474	11092
d__Bacteria	k__unclassified_d__Bacteria	p__Pseudomonadota	c__Betaproteobacteria	o__Ferrovales	f__Ferrovaceae	g__Ferrovum	572	972	1568	892	390	2524	2346	1798	11062
d__Archaea	k__unclassified_d__Archaea	p__Candidatus_Lokiarchaeota	c__unclassified_p__Candidatus_Lokiarchaeota	o__unclassified_p__Candidatus_Lokiarchaeota	f__unclassified_p__Candidatus_Lokiarchaeota	g__unclassified_p__Candidatus_Lokiarchaeota	224	168	734	598	832	2818	2842	2838	11054
d__Bacteria	k__unclassified_d__Bacteria	p__Chlamydiota	c__Chlamydiia	o__Parachlamydiales	f__Criblamydiaceae	g__Estrella	2638	802	552	72	5302	666	320	698	11050
d__Bacteria	k__unclassified_d__Bacteria	p__Bacteroidota	c__Flavobacteriia	o__Flavobacteriales	f__Weeksellaceae	g__Elizabethkingia	2844	4106	432	162	1116	808	580	1000	11048
d__Archaea	k__unclassified_d__Archaea	p__Euryarchaeota	c__Methanomicrobia	o__Methanomicrobiales	f__unclassified_o__Methanomicrobiales	g__unclassified_o__Methanomicrobiales	240	344	1084	734	430	2620	2414	3178	11044
d__Archaea	k__unclassified_d__Archaea	p__Nitrososphaerota	c__Nitrososphaeria	o__Nitrososphaerales	f__Nitrososphaeraceae	g__Nitrososphaera	1028	478	1444	1264	766	1918	1548	2562	11008
d__Eukaryota	k__unclassified_d__Eukaryota	p__unclassified_d__Eukaryota	c__Synurophyceae	o__Ochromonadales	f__Ochromonadaceae	g__unclassified_f__Ochromonadaceae	5220	180	3976	1190	212	78	94	40	10990
d__Bacteria	k__unclassified_d__Bacteria	p__Cyanobacteriota	c__Cyanophyceae	o__Gloeobacterales	f__Gloeobacteraceae	g__unclassified_f__Gloeobacteraceae	3564	5538	378	242	446	322	240	160	10890
d__Bacteria	k__unclassified_d__Bacteria	p__Bacteroidota	c__Flavobacteriia	o__Flavobacteriales	f__Flavobacteriaceae	g__Tenacibaculum	1250	1256	870	772	1456	2094	1408	1776	10882
d__Bacteria	k__unclassified_d__Bacteria	p__Actinomycetota	c__Actinomycetes	o__Micrococcales	f__Microbacteriaceae	g__Herbiconiux	850	1564	1648	1568	1062	2052	1280	844	10868
d__Bacteria	k__unclassified_d__Bacteria	p__Pseudomonadota	c__Gammaproteobacteria	o__Acidiferrobacterales	f__Acidiferrobacteraceae	g__Sulfurifustis	578	774	1462	892	804	1944	2236	2174	10864
d__Bacteria	k__unclassified_d__Bacteria	p__Chlamydiota	c__Chlamydiia	o__Chlamydiales	f__Chlamydiaceae	g__Chlamydia	2382	1034	670	130	4398	756	484	988	10842
d__Bacteria	k__unclassified_d__Bacteria	p__Bacillota	c__Clostridia	o__Eubacteriales	f__Symbiobacteriaceae	g__Symbiobacterium	60	328	1942	2084	720	1568	1990	2148	10840
d__Bacteria	k__unclassified_d__Bacteria	p__Actinomycetota	c__Actinomycetes	o__Micrococcales	f__Micrococcaceae	g__Micrococcus	2516	4956	748	546	534	694	476	362	10832
d__Bacteria	k__unclassified_d__Bacteria	p__Bacillota	c__Erysipelotrichia	o__Erysipelotrichales	f__Erysipelotrichaceae	g__Solobacterium	10	18	30	38	252	3778	4482	2196	10804
d__Bacteria	k__unclassified_d__Bacteria	p__Bacillota	c__Bacilli	o__Bacillales	f__unclassified_o__Bacillales	g__Exiguobacterium	480	1388	924	566	5684	766	642	256	10706
d__Bacteria	k__unclassified_d__Bacteria	p__Pseudomonadota	c__Alphaproteobacteria	o__Hyphomicrobiales	f__Blastochloridaceae	g__Blastochloris	748	750	1952	1246	954	1722	1426	1902	10700
d__Bacteria	k__unclassified_d__Bacteria	p__Pseudomonadota	c__Betaproteobacteria	o__Burkholderiales	f__Comamonadaceae	g__Pseudacidovorax	1954	2170	2866	1544	378	760	592	428	10692
d__Bacteria	k__unclassified_d__Bacteria	p__Bacteroidota	c__Bacteroidia	o__Marinilabiliales	f__Prolixibacteraceae	g__Mangrovibacterium	710	642	274	196	3806	1716	1800	1496	10640
d__Bacteria	k__unclassified_d__Bacteria	p__Cyanobacteriota	c__Cyanophyceae	o__Coleofasciculales	f__Coleofasciculaceae	g__Coleofasciculus	352	660	2068	1590	874	1574	1572	1948	10638
d__Bacteria	k__unclassified_d__Bacteria	p__Pseudomonadota	c__Gammaproteobacteria	o__Chromatiales	f__unclassified_o__Chromatiales	g__Thiohalobacter	1294	540	1294	706	1308	2092	1796	1544	10574
d__Bacteria	k__unclassified_d__Bacteria	p__Planctomycetota	c__Planctomycetia	o__Pirellulales	f__Pirellulaceae	g__Candidatus_Laterigemmans	802	962	2914	984	1208	1570	1100	996	10536
d__Bacteria	k__unclassified_d__Bacteria	p__Candidatus_Binatota	c__Candidatus_Binatia	o__Candidatus_Binatales	f__Candidatus_Binataceae	g__unclassified_f__Candidatus_Binataceae	538	408	1106	998	1798	1496	1718	2472	10534
d__Bacteria	k__unclassified_d__Bacteria	p__Candidatus_Lindowbacteria	c__unclassified_p__Candidatus_Lindowbacteria	o__unclassified_p__Candidatus_Lindowbacteria	f__unclassified_p__Candidatus_Lindowbacteria	g__unclassified_p__Candidatus_Lindowbacteria	70	204	1972	2358	1908	1032	1064	1924	10532
d__Bacteria	k__unclassified_d__Bacteria	p__Pseudomonadota	c__Alphaproteobacteria	o__Hyphomicrobiales	f__Xanthobacteraceae	g__Ancylobacter	1378	1164	1130	618	2378	1384	928	1528	10508
d__Bacteria	k__unclassified_d__Bacteria	p__Pseudomonadota	c__Gammaproteobacteria	o__Alteromonadales	f__Psychromonadaceae	g__Psychromonas	60	252	294	504	522	3008	3488	2380	10508
d__Bacteria	k__unclassified_d__Bacteria	p__Bacteroidota	c__Flavobacteriia	o__Flavobacteriales	f__Parvicellaceae	g__Parvicella	104	494	1662	1246	1546	1734	1200	2492	10478
d__Bacteria	k__unclassified_d__Bacteria	p__Pseudomonadota	c__Gammaproteobacteria	o__Chromatiales	f__Chromatiaceae	g__Rheinheimera	440	574	1232	1744	600	1680	2906	1300	10476
d__Bacteria	k__unclassified_d__Bacteria	p__Pseudomonadota	c__Alphaproteobacteria	o__Hyphomicrobiales	f__Kaistiaceae	g__Bauldia	1090	860	1768	1396	1288	1520	1096	1450	10468
d__Bacteria	k__unclassified_d__Bacteria	p__Pseudomonadota	c__Alphaproteobacteria	o__Hyphomicrobiales	f__unclassified_o__Hyphomicrobiales	g__Pseudorhodoplanes	924	960	1606	1094	2476	1332	898	1172	10462
d__Bacteria	k__unclassified_d__Bacteria	p__Pseudomonadota	c__Alphaproteobacteria	o__Rhodobacterales	f__Paracoccaceae	g__Rhodovulum	676	1486	1446	720	2396	1242	968	1518	10452
d__Bacteria	k__unclassified_d__Bacteria	p__Actinomycetota	c__Actinomycetes	o__Micrococcales	f__Intrasporangiaceae	g__Oryzihumus	1738	4790	1854	1162	64	234	238	344	10424
d__Bacteria	k__unclassified_d__Bacteria	p__Pseudomonadota	c__Betaproteobacteria	o__Neisseriales	f__Chitinibacteraceae	g__Chitiniphilus	1300	2362	1428	1372	184	1616	1448	668	10378
d__Bacteria	k__unclassified_d__Bacteria	p__Candidatus_Margulisiibacteriota	c__unclassified_p__Candidatus_Margulisiibacteriota	o__unclassified_p__Candidatus_Margulisiibacteriota	f__unclassified_p__Candidatus_Margulisiibacteriota	g__unclassified_p__Candidatus_Margulisiibacteriota	456	320	1654	1828	958	1654	1456	2026	10352
d__Bacteria	k__unclassified_d__Bacteria	p__Planctomycetota	c__Planctomycetia	o__Pirellulales	f__Pirellulaceae	g__Rosistilla	1232	792	2230	836	1318	1840	1106	982	10336
d__Bacteria	k__unclassified_d__Bacteria	p__Bacteroidota	c__Flavobacteriia	o__Flavobacteriales	f__Flavobacteriaceae	g__Aequorivita	466	954	682	430	1860	2072	1750	2110	10324
d__Bacteria	k__unclassified_d__Bacteria	p__Bdellovibrionota	c__Oligoflexia	o__Oligoflexales	f__Oligoflexaceae	g__Oligoflexus	174	644	5126	1710	132	502	494	1458	10240
d__Bacteria	k__unclassified_d__Bacteria	p__Thermodesulfobacteriota	c__Desulfobaccia	o__Desulfobaccales	f__Desulfobaccaceae	g__Desulfobacca	130	282	454	594	1458	2148	2562	2594	10222
d__Bacteria	k__unclassified_d__Bacteria	p__Thermodesulfobacteriota	c__Desulfobacteria	o__Desulfatiglandales	f__Desulfatiglandaceae	g__Desulfatiglans	116	120	624	540	1568	2214	2354	2654	10190
d__Bacteria	k__unclassified_d__Bacteria	p__Bacteroidota	c__Chitinophagia	o__Chitinophagales	f__Chitinophagaceae	g__Cnuella	6472	1670	78	26	1492	194	104	132	10168
d__Bacteria	k__unclassified_d__Bacteria	p__Pseudomonadota	c__Gammaproteobacteria	o__Methylococcales	f__Methylococcaceae	g__Methylomicrobium	660	808	2116	970	744	1882	1418	1558	10156
d__Bacteria	k__unclassified_d__Bacteria	p__Planctomycetota	c__Planctomycetia	o__Gemmatales	f__Gemmataceae	g__Frigoriglobus	1414	378	2384	1068	1436	1232	862	1354	10128
d__Archaea	k__unclassified_d__Archaea	p__Nitrososphaerota	c__Nitrososphaeria	o__Nitrosopumilales	f__Nitrosopumilaceae	g__Nitrosopumilus	1026	500	1128	834	1866	1802	1112	1834	10102
d__Bacteria	k__unclassified_d__Bacteria	p__Armatimonadota	c__Armatimonadia	o__Armatimonadales	f__Armatimonadaceae	g__Armatimonas	160	464	3934	2378	548	886	952	774	10096
d__Bacteria	k__unclassified_d__Bacteria	p__Chloroflexota	c__Ktedonobacteria	o__Ktedonobacterales	f__Dictyobacteraceae	g__Dictyobacter	184	418	1876	1568	634	1826	1686	1892	10084
d__Bacteria	k__unclassified_d__Bacteria	p__Actinomycetota	c__Rubrobacteria	o__Gaiellales	f__Gaiellaceae	g__Candidatus_Gaiellasilicea	38	266	716	940	502	2250	2396	2900	10008
d__Bacteria	k__unclassified_d__Bacteria	p__Planctomycetota	c__Planctomycetia	o__Gemmatales	f__Gemmataceae	g__Limnoglobus	1180	614	3174	1120	1494	796	614	992	9984
d__Bacteria	k__unclassified_d__Bacteria	p__Pseudomonadota	c__Betaproteobacteria	o__Neisseriales	f__Chromobacteriaceae	g__Pseudogulbenkiania	796	1704	2262	968	338	1618	1418	874	9978
d__Bacteria	k__unclassified_d__Bacteria	p__Candidatus_Uhrbacteria	c__unclassified_p__Candidatus_Uhrbacteria	o__unclassified_p__Candidatus_Uhrbacteria	f__unclassified_p__Candidatus_Uhrbacteria	g__unclassified_p__Candidatus_Uhrbacteria	666	498	1100	1216	1042	1632	1560	2244	9958
d__Bacteria	k__unclassified_d__Bacteria	p__Pseudomonadota	c__Alphaproteobacteria	o__Hyphomicrobiales	f__Rhizobiaceae	g__Pseudorhizobium	1830	1018	2020	860	2178	788	618	642	9954
d__Bacteria	k__unclassified_d__Bacteria	p__Verrucomicrobiota	c__Verrucomicrobiae	o__Verrucomicrobiales	f__Verrucomicrobiaceae	g__Roseimicrobium	954	1332	1660	1036	1842	1300	810	990	9924
d__Bacteria	k__unclassified_d__Bacteria	p__Pseudomonadota	c__Alphaproteobacteria	o__Rhodobacterales	f__Paracoccaceae	g__Thioclava	332	456	4700	370	2552	590	372	520	9892
d__Bacteria	k__unclassified_d__Bacteria	p__Pseudomonadota	c__Alphaproteobacteria	o__Hyphomicrobiales	f__unclassified_o__Hyphomicrobiales	g__Vineibacter	780	420	1324	694	1596	1662	1590	1746	9812
d__Bacteria	k__unclassified_d__Bacteria	p__Candidatus_Auribacterota	c__unclassified_p__Candidatus_Auribacterota	o__unclassified_p__Candidatus_Auribacterota	f__unclassified_p__Candidatus_Auribacterota	g__unclassified_p__Candidatus_Auribacterota	168	228	1998	1756	758	1612	1444	1842	9806
d__Bacteria	k__unclassified_d__Bacteria	p__Bacteroidota	c__Bacteroidia	o__Bacteroidales	f__Dysgonomonadaceae	g__Petrimonas	198	364	974	596	1616	2950	2346	754	9798
d__Bacteria	k__unclassified_d__Bacteria	p__Bacteroidota	c__Flavobacteriia	o__Flavobacteriales	f__Weeksellaceae	g__Kaistella	2210	3834	544	324	892	766	602	604	9776
d__Bacteria	k__unclassified_d__Bacteria	p__Pseudomonadota	c__Alphaproteobacteria	o__Rhodospirillales	f__Rhodospirillaceae	g__Ferrovibrio	728	640	1428	974	894	1916	1788	1394	9762
d__Bacteria	k__unclassified_d__Bacteria	p__Candidatus_Abyssubacteria	c__unclassified_p__Candidatus_Abyssubacteria	o__unclassified_p__Candidatus_Abyssubacteria	f__unclassified_p__Candidatus_Abyssubacteria	g__unclassified_p__Candidatus_Abyssubacteria	334	228	1952	1122	972	1754	1480	1844	9686
d__Bacteria	k__unclassified_d__Bacteria	p__Bacteroidota	c__Flavobacteriia	o__Flavobacteriales	f__Flavobacteriaceae	g__Polaribacter	1404	1286	944	478	1266	1394	1096	1810	9678
d__Bacteria	k__unclassified_d__Bacteria	p__Bacteroidota	c__Saprospiria	o__Saprospirales	f__Lewinellaceae	g__Lewinella	1640	1630	1212	596	540	1408	1332	1286	9644
d__Bacteria	k__unclassified_d__Bacteria	p__Nitrospirota	c__Thermodesulfovibrionia	o__Thermodesulfovibrionales	f__Thermodesulfovibrionaceae	g__Thermodesulfovibrio	176	228	570	1286	1422	1468	2120	2336	9606
d__Bacteria	k__unclassified_d__Bacteria	p__Bacteroidota	c__Cytophagia	o__Cytophagales	f__Catalimonadaceae	g__Catalinimonas	278	524	1214	936	1508	1794	1290	2042	9586
d__Bacteria	k__unclassified_d__Bacteria	p__Planctomycetota	c__Planctomycetia	o__Gemmatales	f__Gemmataceae	g__Urbifossiella	814	590	3488	1408	998	690	626	914	9528
d__Bacteria	k__unclassified_d__Bacteria	p__Chlamydiota	c__Chlamydiia	o__Chlamydiales	f__Chlamydiaceae	g__Candidatus_Rubidus	3548	810	440	14	3664	400	222	404	9502
d__Bacteria	k__unclassified_d__Bacteria	p__Bacteroidota	c__Flavobacteriia	o__Flavobacteriales	f__Flavobacteriaceae	g__Allomuricauda	1450	1022	1602	886	1114	1248	912	1250	9484
d__Bacteria	k__unclassified_d__Bacteria	p__Pseudomonadota	c__Gammaproteobacteria	o__Oceanospirillales	f__Alcanivoracaceae	g__Isoalcanivorax	210	130	302	188	28	4160	3672	746	9436
d__Bacteria	k__unclassified_d__Bacteria	p__Pseudomonadota	c__Gammaproteobacteria	o__Chromatiales	f__Chromatiaceae	g__Nitrosococcus	588	606	1886	1342	750	1314	1252	1676	9414
d__Bacteria	k__unclassified_d__Bacteria	p__Actinomycetota	c__Actinomycetes	o__Micrococcales	f__Microbacteriaceae	g__Gulosibacter	1948	4434	260	172	566	894	646	408	9328
d__Bacteria	k__unclassified_d__Bacteria	p__Chloroflexota	c__unclassified_p__Chloroflexota	o__unclassified_p__Chloroflexota	f__unclassified_p__Chloroflexota	g__Thermobaculum	44	540	2698	2014	406	1250	1018	1316	9286
d__Bacteria	k__unclassified_d__Bacteria	p__unclassified_d__Bacteria	c__Deltaproteobacteria	o__Bradymonadales	f__Bradymonadaceae	g__Persicimonas	184	62	1882	2182	950	1552	1042	1424	9278
d__Bacteria	k__unclassified_d__Bacteria	p__Actinomycetota	c__Actinomycetes	o__Micrococcales	f__Dermatophilaceae	g__Mobilicoccus	2476	5830	452	334	12	46	50	74	9274
d__Bacteria	k__unclassified_d__Bacteria	p__Pseudomonadota	c__Gammaproteobacteria	o__Thiotrichales	f__Piscirickettsiaceae	g__Methylophaga	760	564	1642	1962	678	1264	1132	1242	9244
d__Bacteria	k__unclassified_d__Bacteria	p__Pseudomonadota	c__Alphaproteobacteria	o__Rhodospirillales	f__Thalassospiraceae	g__Thalassospira	1396	974	796	622	1960	1130	1102	1256	9236
d__Bacteria	k__unclassified_d__Bacteria	p__Pseudomonadota	c__Betaproteobacteria	o__Nitrosomonadales	f__Sterolibacteriaceae	g__Georgfuchsia	410	648	694	460	212	2202	2530	2072	9228
d__Bacteria	k__unclassified_d__Bacteria	p__Rhodothermota	c__Rhodothermia	o__Rhodothermales	f__Salinibacteraceae	g__Salinibacter	176	268	1532	1020	754	1846	1718	1908	9222
d__Bacteria	k__unclassified_d__Bacteria	p__Bacteroidota	c__Cytophagia	o__Cytophagales	f__Cytophagaceae	g__Chryseotalea	1604	1424	638	644	1392	1246	916	1334	9198
d__Archaea	k__unclassified_d__Archaea	p__Candidatus_Heimdallarchaeota	c__unclassified_p__Candidatus_Heimdallarchaeota	o__unclassified_p__Candidatus_Heimdallarchaeota	f__unclassified_p__Candidatus_Heimdallarchaeota	g__unclassified_p__Candidatus_Heimdallarchaeota	236	134	892	424	552	2510	2402	2038	9188
d__Bacteria	k__unclassified_d__Bacteria	p__Elusimicrobiota	c__Elusimicrobia	o__Elusimicrobiales	f__Elusimicrobiaceae	g__Candidatus_Avelusimicrobium	0	0	38	5932	0	180	976	1992	9118
d__Bacteria	k__unclassified_d__Bacteria	p__Thermodesulfobacteriota	c__Desulfovibrionia	o__Desulfovibrionales	f__Desulfovibrionaceae	g__Pseudodesulfovibrio	182	274	920	818	1188	1738	1684	2280	9084
d__Bacteria	k__unclassified_d__Bacteria	p__Acidobacteriota	c__Terriglobia	o__Terriglobales	f__Acidobacteriaceae	g__Silvibacterium	730	144	1800	1226	1620	1070	938	1512	9040
d__Bacteria	k__unclassified_d__Bacteria	p__Pseudomonadota	c__Betaproteobacteria	o__unclassified_c__Betaproteobacteria	f__unclassified_c__Betaproteobacteria	g__Chitinivorax	348	762	2308	972	324	1840	1712	722	8988
d__Bacteria	k__unclassified_d__Bacteria	p__Actinomycetota	c__Actinomycetes	o__Pseudonocardiales	f__Pseudonocardiaceae	g__Lentzea	536	1580	1820	1712	688	864	812	948	8960
d__Bacteria	k__unclassified_d__Bacteria	p__Bacteroidota	c__Chitinophagia	o__Chitinophagales	f__Chitinophagaceae	g__Ginsengibacter	2600	3856	280	142	830	498	354	396	8956
d__Bacteria	k__unclassified_d__Bacteria	p__Planctomycetota	c__Planctomycetia	o__Pirellulales	f__Lacipirellulaceae	g__Aeoliella	1086	460	1958	576	738	1982	1222	932	8954
d__Bacteria	k__unclassified_d__Bacteria	p__Pseudomonadota	c__Gammaproteobacteria	o__Cellvibrionales	f__Cellvibrionaceae	g__Marinagarivorans	16	14	426	8400	6	18	12	28	8920
d__Bacteria	k__unclassified_d__Bacteria	p__Bacillota	c__Bacilli	o__Lactobacillales	f__Streptococcaceae	g__Streptococcus	616	1312	1950	1338	454	1028	1190	1002	8890
d__Bacteria	k__unclassified_d__Bacteria	p__Actinomycetota	c__Actinomycetes	o__Propionibacteriales	f__Propionibacteriaceae	g__Raineyella	1900	4168	406	206	206	510	516	960	8872
d__Bacteria	k__unclassified_d__Bacteria	p__Pseudomonadota	c__Betaproteobacteria	o__Burkholderiales	f__Sphaerotilaceae	g__Mitsuaria	1632	1012	1812	998	924	1096	758	580	8812
d__Bacteria	k__unclassified_d__Bacteria	p__Pseudomonadota	c__Alphaproteobacteria	o__Hyphomicrobiales	f__Stappiaceae	g__Pannonibacter	1632	606	1218	406	3270	642	480	550	8804
d__Bacteria	k__unclassified_d__Bacteria	p__Candidatus_Fermentibacteria	c__unclassified_p__Candidatus_Fermentibacteria	o__unclassified_p__Candidatus_Fermentibacteria	f__unclassified_p__Candidatus_Fermentibacteria	g__unclassified_p__Candidatus_Fermentibacteria	56	80	662	524	1440	1900	1884	2242	8788
d__Bacteria	k__unclassified_d__Bacteria	p__Actinomycetota	c__Actinomycetes	o__Micrococcales	f__Micrococcaceae	g__Sinomonas	802	2196	2480	2152	202	314	278	346	8770
d__Eukaryota	k__unclassified_d__Eukaryota	p__unclassified_d__Eukaryota	c__Dinophyceae	o__Suessiales	f__Symbiodiniaceae	g__Symbiodinium	1516	730	2242	1438	290	726	866	962	8770
d__Bacteria	k__unclassified_d__Bacteria	p__Pseudomonadota	c__Alphaproteobacteria	o__Caulobacterales	f__Caulobacteraceae	g__Asticcacaulis	1088	1046	1154	878	960	862	842	1918	8748
d__Bacteria	k__unclassified_d__Bacteria	p__Pseudomonadota	c__Gammaproteobacteria	o__unclassified_c__Gammaproteobacteria	f__Candidatus_Competibacteraceae	g__Plasticicumulans	796	988	940	392	840	1992	1778	1016	8742
d__Bacteria	k__unclassified_d__Bacteria	p__Candidatus_Desantisbacteria	c__unclassified_p__Candidatus_Desantisbacteria	o__unclassified_p__Candidatus_Desantisbacteria	f__unclassified_p__Candidatus_Desantisbacteria	g__unclassified_p__Candidatus_Desantisbacteria	90	328	728	2578	230	1290	1438	2054	8736
d__Bacteria	k__unclassified_d__Bacteria	p__Actinomycetota	c__Actinomycetes	o__Kitasatosporales	f__Streptomycetaceae	g__Kitasatospora	724	1628	1664	1720	332	974	762	898	8702
d__Bacteria	k__unclassified_d__Bacteria	p__Actinomycetota	c__Actinomycetes	o__Propionibacteriales	f__Propionibacteriaceae	g__Cutibacterium	1928	4604	684	502	276	160	194	342	8690
d__Bacteria	k__unclassified_d__Bacteria	p__Actinomycetota	c__Actinomycetes	o__Micrococcales	f__Promicromonosporaceae	g__Promicromonospora	1110	3132	2126	1318	178	294	234	296	8688
d__Bacteria	k__unclassified_d__Bacteria	p__Pseudomonadota	c__Gammaproteobacteria	o__Enterobacterales	f__Enterobacteriaceae	g__Enterobacter	1452	2600	1110	1026	412	726	792	552	8670
d__Bacteria	k__unclassified_d__Bacteria	p__Chlorobiota	c__Chlorobiia	o__Chlorobiales	f__Chloroherpetonaceae	g__Chloroherpeton	46	212	114	174	470	2690	3088	1874	8668
d__Bacteria	k__unclassified_d__Bacteria	p__Bacteroidota	c__Bacteroidia	o__Bacteroidales	f__Dysgonomonadaceae	g__Fermentimonas	56	220	1228	714	1074	2960	2094	274	8620
d__Bacteria	k__unclassified_d__Bacteria	p__Bacteroidota	c__Bacteroidia	o__Marinilabiliales	f__Marinifilaceae	g__Labilibaculum	162	534	580	404	1588	1880	1666	1754	8568
d__Bacteria	k__unclassified_d__Bacteria	p__Armatimonadota	c__Chthonomonadetes	o__Chthonomonadales	f__Chthonomonadaceae	g__Chthonomonas	230	536	2924	1922	532	920	810	692	8566
d__Bacteria	k__unclassified_d__Bacteria	p__Bacteroidota	c__Sphingobacteriia	o__Sphingobacteriales	f__Sphingobacteriaceae	g__Parapedobacter	1026	1846	838	686	826	1338	1082	922	8564
d__Bacteria	k__unclassified_d__Bacteria	p__Bacteroidota	c__Flavobacteriia	o__Flavobacteriales	f__Flavobacteriaceae	g__Winogradskyella	1538	1884	746	510	1034	954	760	1136	8562
d__Bacteria	k__unclassified_d__Bacteria	p__Bacillota	c__Clostridia	o__Eubacteriales	f__Peptococcaceae	g__Phosphitispora	16	98	544	688	288	1804	2864	2244	8546
d__Bacteria	k__unclassified_d__Bacteria	p__Bacteroidota	c__Bacteroidia	o__Bacteroidales	f__Prevotellaceae	g__Prevotella	562	960	512	366	1060	1622	1550	1890	8522
d__Bacteria	k__unclassified_d__Bacteria	p__Bacillota	c__Bacilli	o__Bacillales	f__Planococcaceae	g__Planococcus	4498	696	830	592	100	602	694	472	8484
d__Bacteria	k__unclassified_d__Bacteria	p__Pseudomonadota	c__Alphaproteobacteria	o__Rhodospirillales	f__Azospirillaceae	g__Niveispirillum	2700	420	1134	648	1554	554	526	940	8476
d__Bacteria	k__unclassified_d__Bacteria	p__Candidatus_Glassbacteria	c__unclassified_p__Candidatus_Glassbacteria	o__unclassified_p__Candidatus_Glassbacteria	f__unclassified_p__Candidatus_Glassbacteria	g__unclassified_p__Candidatus_Glassbacteria	172	110	1760	1116	1454	1434	1064	1346	8456
d__Bacteria	k__unclassified_d__Bacteria	p__Nitrospinota	c__Nitrospinia	o__Nitrospinales	f__Nitrospinaceae	g__Nitrospina	346	278	1858	2220	770	910	802	1248	8432
d__Bacteria	k__unclassified_d__Bacteria	p__Actinomycetota	c__Actinomycetes	o__Jiangellales	f__Jiangellaceae	g__Phytoactinopolyspora	894	2334	2510	2074	64	112	126	310	8424
d__Bacteria	k__unclassified_d__Bacteria	p__Pseudomonadota	c__Alphaproteobacteria	o__Rhodobacterales	f__Roseobacteraceae	g__Salipiger	632	1088	1316	712	3324	534	216	588	8410
d__Bacteria	k__unclassified_d__Bacteria	p__Pseudomonadota	c__Betaproteobacteria	o__Rhodocyclales	f__Zoogloeaceae	g__Pseudothauera	654	1270	1122	568	246	1642	1638	1256	8396
d__Bacteria	k__unclassified_d__Bacteria	p__Pseudomonadota	c__Alphaproteobacteria	o__Rhodospirillales	f__Acetobacteraceae	g__Belnapia	490	686	2230	1018	1054	1002	1052	856	8388
d__Bacteria	k__unclassified_d__Bacteria	p__Actinomycetota	c__Actinomycetes	o__Micrococcales	f__Microbacteriaceae	g__Pseudoclavibacter	1636	3398	556	498	456	732	534	576	8386
d__Archaea	k__unclassified_d__Archaea	p__Candidatus_Micrarchaeota	c__unclassified_p__Candidatus_Micrarchaeota	o__unclassified_p__Candidatus_Micrarchaeota	f__unclassified_p__Candidatus_Micrarchaeota	g__unclassified_p__Candidatus_Micrarchaeota	90	116	730	1276	822	1652	1530	2138	8354
d__Bacteria	k__unclassified_d__Bacteria	p__Pseudomonadota	c__Betaproteobacteria	o__Burkholderiales	f__Comamonadaceae	g__Paenacidovorax	1450	3342	1566	358	104	770	548	214	8352
d__Bacteria	k__unclassified_d__Bacteria	p__Actinomycetota	c__Actinomycetes	o__Micrococcales	f__Microbacteriaceae	g__Microcella	2892	1248	960	752	296	642	740	788	8318
d__Bacteria	k__unclassified_d__Bacteria	p__Pseudomonadota	c__Alphaproteobacteria	o__Hyphomicrobiales	f__Beijerinckiaceae	g__Rhodoblastus	568	600	1152	510	2220	1282	850	1118	8300
d__Archaea	k__unclassified_d__Archaea	p__Nanoarchaeota	c__unclassified_p__Nanoarchaeota	o__unclassified_p__Nanoarchaeota	f__unclassified_p__Nanoarchaeota	g__unclassified_p__Nanoarchaeota	150	358	344	716	466	1974	2026	2260	8294
d__Bacteria	k__unclassified_d__Bacteria	p__Pseudomonadota	c__Betaproteobacteria	o__Nitrosomonadales	f__Methylophilaceae	g__Methylophilus	442	786	974	1226	468	1654	1748	988	8286
d__Bacteria	k__unclassified_d__Bacteria	p__Bacteroidota	c__Cytophagia	o__Cytophagales	f__Spirosomataceae	g__Fibrella	534	788	2764	1432	498	672	842	756	8286
d__Bacteria	k__unclassified_d__Bacteria	p__Pseudomonadota	c__Betaproteobacteria	o__Burkholderiales	f__Comamonadaceae	g__Albitalea	408	1070	2956	2018	420	508	480	404	8264
d__Bacteria	k__unclassified_d__Bacteria	p__Bacteroidota	c__Cytophagia	o__Cytophagales	f__Spirosomataceae	g__Pseudarcicella	346	520	108	96	1446	2188	1926	1596	8226
d__Bacteria	k__unclassified_d__Bacteria	p__Actinomycetota	c__Actinomycetes	o__Pseudonocardiales	f__Pseudonocardiaceae	g__Saccharothrix	302	1138	2636	2234	180	446	482	798	8216
d__Archaea	k__unclassified_d__Archaea	p__Candidatus_Aenigmarchaeota	c__unclassified_p__Candidatus_Aenigmarchaeota	o__unclassified_p__Candidatus_Aenigmarchaeota	f__unclassified_p__Candidatus_Aenigmarchaeota	g__unclassified_p__Candidatus_Aenigmarchaeota	466	358	1432	1206	418	1504	1314	1498	8196
d__Bacteria	k__unclassified_d__Bacteria	p__Thermodesulfobacteriota	c__Syntrophobacteria	o__Syntrophobacterales	f__Syntrophobacteraceae	g__Syntrophobacter	198	90	408	512	1560	1646	1690	2032	8136
d__Bacteria	k__unclassified_d__Bacteria	p__Actinomycetota	c__Candidatus_Geothermincolia	o__Candidatus_Geothermincolales	f__Candidatus_Geothermincolaceae	g__Candidatus_Solincola	138	422	1010	892	224	1678	1802	1960	8126
d__Bacteria	k__unclassified_d__Bacteria	p__Actinomycetota	c__Nitriliruptoria	o__Nitriliruptorales	f__Nitriliruptoraceae	g__Profundirhabdus	32	502	3456	3422	8	76	112	478	8086
d__Bacteria	k__unclassified_d__Bacteria	p__Pseudomonadota	c__Alphaproteobacteria	o__Hyphomicrobiales	f__Devosiaceae	g__Paradevosia	984	916	1240	410	2188	810	580	952	8080
d__Bacteria	k__unclassified_d__Bacteria	p__Actinomycetota	c__Thermoleophilia	o__Solirubrobacterales	f__Capillimicrobiaceae	g__Capillimicrobium	134	144	1220	840	562	1534	1738	1900	8072
d__Bacteria	k__unclassified_d__Bacteria	p__Candidatus_Fermentibacteria	c__Candidatus_Fermentibacteria_(class)	o__Candidatus_Fermentibacterales	f__Candidatus_Fermentibacteraceae	g__Candidatus_Fermentibacter	30	30	346	238	1866	1524	1902	2120	8056
d__Bacteria	k__unclassified_d__Bacteria	p__Pseudomonadota	c__Gammaproteobacteria	o__Methylococcales	f__Methylococcaceae	g__Methylovulum	500	764	1764	1124	680	1180	956	1024	7992
d__Bacteria	k__unclassified_d__Bacteria	p__Actinomycetota	c__Thermoleophilia	o__Thermoleophilales	f__Thermoleophilaceae	g__Thermoleophilum	16	46	362	492	284	1994	2366	2412	7972
d__Bacteria	k__unclassified_d__Bacteria	p__Pseudomonadota	c__Gammaproteobacteria	o__Chromatiales	f__Wenzhouxiangellaceae	g__Wenzhouxiangella	332	314	1334	882	934	1246	1330	1558	7930
d__Bacteria	k__unclassified_d__Bacteria	p__Pseudomonadota	c__Alphaproteobacteria	o__Rhodospirillales	f__Terasakiellaceae	g__Terasakiella	84	208	226	72	274	2296	2112	2648	7920
d__Bacteria	k__unclassified_d__Bacteria	p__Actinomycetota	c__Actinomycetes	o__Kineosporiales	f__Kineosporiaceae	g__Kineococcus	586	1742	2622	2150	72	166	212	360	7910
d__Bacteria	k__unclassified_d__Bacteria	p__Pseudomonadota	c__Betaproteobacteria	o__Rhodocyclales	f__Rhodocyclaceae	g__Niveibacterium	496	1210	998	446	1306	1446	1300	682	7884
d__Bacteria	k__unclassified_d__Bacteria	p__Bacteroidota	c__Cytophagia	o__Cytophagales	f__Roseivirgaceae	g__Roseivirga	550	436	676	602	1268	1562	1318	1462	7874
d__Bacteria	k__unclassified_d__Bacteria	p__Candidatus_Roizmanbacteria	c__unclassified_p__Candidatus_Roizmanbacteria	o__unclassified_p__Candidatus_Roizmanbacteria	f__unclassified_p__Candidatus_Roizmanbacteria	g__unclassified_p__Candidatus_Roizmanbacteria	168	498	558	546	362	1716	1850	2172	7870
d__Bacteria	k__unclassified_d__Bacteria	p__Bacillota	c__Clostridia	o__Eubacteriales	f__Oscillospiraceae	g__Ruminococcus	680	794	832	562	518	1526	1752	1170	7834
d__Bacteria	k__unclassified_d__Bacteria	p__Pseudomonadota	c__Alphaproteobacteria	o__Rhodospirillales	f__Stellaceae	g__Stella	342	272	1236	682	828	1476	1194	1796	7826
d__Bacteria	k__unclassified_d__Bacteria	p__Pseudomonadota	c__Alphaproteobacteria	o__Hyphomicrobiales	f__Xanthobacteraceae	g__Starkeya	804	440	1152	592	2174	870	684	1074	7790
d__Bacteria	k__unclassified_d__Bacteria	p__Actinomycetota	c__Actinomycetes	o__Motilibacterales	f__Motilibacteraceae	g__Motilibacter	694	1734	1746	2092	200	350	360	610	7786
d__Bacteria	k__unclassified_d__Bacteria	p__Bacteroidota	c__Sphingobacteriia	o__Sphingobacteriales	f__Sphingobacteriaceae	g__Arcticibacter	864	774	1004	574	1208	1330	976	1050	7780
d__Bacteria	k__unclassified_d__Bacteria	p__Bacillota	c__Bacilli	o__Lactobacillales	f__Enterococcaceae	g__Enterococcus	452	808	588	514	366	1740	2024	1284	7776
d__Bacteria	k__unclassified_d__Bacteria	p__Pseudomonadota	c__Gammaproteobacteria	o__unclassified_c__Gammaproteobacteria	f__unclassified_c__Gammaproteobacteria	g__Candidatus_Kentron	658	604	1542	1098	602	966	1080	1200	7750
d__Bacteria	k__unclassified_d__Bacteria	p__Pseudomonadota	c__Gammaproteobacteria	o__Thiotrichales	f__Piscirickettsiaceae	g__Cycloclasticus	502	190	1286	1272	682	922	866	2006	7726
d__Bacteria	k__unclassified_d__Bacteria	p__Actinomycetota	c__Acidimicrobiia	o__Acidimicrobiales	f__Acidimicrobiaceae	g__Aciditerrimonas	4	308	3326	3420	116	108	134	288	7704
d__Bacteria	k__unclassified_d__Bacteria	p__Bacteroidota	c__Flavobacteriia	o__Flavobacteriales	f__Flavobacteriaceae	g__Gelidibacter	598	1040	496	416	1308	1330	1030	1478	7696
d__Bacteria	k__unclassified_d__Bacteria	p__Cyanobacteriota	c__Cyanophyceae	o__Synechococcales	f__Prochlorococcaceae	g__Cyanobium	468	656	916	748	936	1238	1192	1540	7694
d__Bacteria	k__unclassified_d__Bacteria	p__Pseudomonadota	c__Gammaproteobacteria	o__Alteromonadales	f__Alteromonadaceae	g__Alteromonas	472	560	2068	1718	1200	468	462	732	7680
d__Bacteria	k__unclassified_d__Bacteria	p__Bacteroidota	c__Cytophagia	o__Cytophagales	f__Spirosomataceae	g__Flectobacillus	1946	2110	158	124	762	934	934	710	7678
d__Bacteria	k__unclassified_d__Bacteria	p__Actinomycetota	c__Actinomycetes	o__Frankiales	f__Frankiaceae	g__Parafrankia	398	920	2672	2288	170	180	164	884	7676
d__Bacteria	k__unclassified_d__Bacteria	p__Pseudomonadota	c__Gammaproteobacteria	o__Enterobacterales	f__Yersiniaceae	g__Serratia	648	1212	978	932	412	1298	1168	1022	7670
d__Bacteria	k__unclassified_d__Bacteria	p__Planctomycetota	c__Planctomycetia	o__Gemmatales	f__Gemmataceae	g__Tuwongella	1924	506	2206	700	792	552	356	634	7670
d__Bacteria	k__unclassified_d__Bacteria	p__Actinomycetota	c__Actinomycetes	o__Propionibacteriales	f__Nocardioidaceae	g__Mumia	440	1374	3018	1964	80	196	190	402	7664
d__Bacteria	k__unclassified_d__Bacteria	p__Planctomycetota	c__Planctomycetia	o__Planctomycetales	f__Planctomycetaceae	g__Polystyrenella	1000	728	1684	616	1576	568	382	1102	7656
d__Bacteria	k__unclassified_d__Bacteria	p__Actinomycetota	c__Actinomycetes	o__Micrococcales	f__Intrasporangiaceae	g__Ornithinicoccus	860	2396	2546	1556	20	70	52	138	7638
d__Bacteria	k__unclassified_d__Bacteria	p__Thermodesulfobacteriota	c__Deferrisomatia	o__Deferrisomatales	f__Deferrisomataceae	g__Deferrisoma	30	88	614	888	1066	1518	1562	1870	7636
d__Archaea	k__unclassified_d__Archaea	p__Euryarchaeota	c__Methanomicrobia	o__Methanosarcinales	f__Methanosarcinaceae	g__Methanohalophilus	0	22	74	52	302	2830	2882	1472	7634
d__Bacteria	k__unclassified_d__Bacteria	p__unclassified_d__Bacteria	c__Deltaproteobacteria	o__Bradymonadales	f__Lujinxingiaceae	g__Lujinxingia	148	88	1600	1540	848	1250	966	1190	7630
d__Bacteria	k__unclassified_d__Bacteria	p__Thermodesulfobacteriota	c__Desulfuromonadia	o__Geobacterales	f__Geobacteraceae	g__Oryzomonas	24	58	302	130	1718	1206	2048	2138	7624
d__Bacteria	k__unclassified_d__Bacteria	p__Bacillota	c__Clostridia	o__Eubacteriales	f__Eubacteriaceae	g__Eubacterium	198	244	588	504	332	1978	2188	1576	7608
d__Bacteria	k__unclassified_d__Bacteria	p__Thermodesulfobacteriota	c__Desulfobacteria	o__Desulfobacterales	f__Desulfosarcinaceae	g__Desulfatitalea	150	228	670	872	466	1724	1644	1822	7576
d__Bacteria	k__unclassified_d__Bacteria	p__Actinomycetota	c__Actinomycetes	o__Micrococcales	f__Intrasporangiaceae	g__Ornithinibacter	2014	4110	764	416	24	80	60	82	7550
d__Bacteria	k__unclassified_d__Bacteria	p__Actinomycetota	c__Actinomycetes	o__Micrococcales	f__Dermatophilaceae	g__Piscicoccus	1514	5536	100	24	12	90	88	184	7548
d__Bacteria	k__unclassified_d__Bacteria	p__Bacteroidota	c__Cytophagia	o__Cytophagales	f__Spirosomataceae	g__Arcicella	1830	1614	244	150	718	1108	1070	810	7544
d__Bacteria	k__unclassified_d__Bacteria	p__Pseudomonadota	c__Alphaproteobacteria	o__Rhodobacterales	f__Roseobacteraceae	g__Ruegeria	710	938	1036	542	1860	922	598	936	7542
d__Bacteria	k__unclassified_d__Bacteria	p__Pseudomonadota	c__Gammaproteobacteria	o__Alteromonadales	f__Colwelliaceae	g__Colwellia	582	704	762	880	1000	1202	1192	1194	7516
d__Bacteria	k__unclassified_d__Bacteria	p__Pseudomonadota	c__Alphaproteobacteria	o__Sphingomonadales	f__Sphingomonadaceae	g__Hephaestia	358	88	530	280	4128	604	452	1024	7464
d__Bacteria	k__unclassified_d__Bacteria	p__Pseudomonadota	c__Gammaproteobacteria	o__Oceanospirillales	f__Hahellaceae	g__Hahella	214	304	444	1132	90	2156	2076	1042	7458
d__Bacteria	k__unclassified_d__Bacteria	p__Bacteroidota	c__Cytophagia	o__Cytophagales	f__Spirosomataceae	g__Leadbetterella	1490	3500	170	124	668	548	450	504	7454
d__Bacteria	k__unclassified_d__Bacteria	p__Cyanobacteriota	c__Cyanophyceae	o__Oscillatoriales	f__Oscillatoriaceae	g__Phormidium	356	302	1096	1038	916	1380	1134	1218	7440
d__Bacteria	k__unclassified_d__Bacteria	p__Actinomycetota	c__Actinomycetes	o__Kitasatosporales	f__Carbonactinosporaceae	g__Carbonactinospora	454	1836	2394	2100	62	106	138	262	7352
d__Bacteria	k__unclassified_d__Bacteria	p__Actinomycetota	c__Actinomycetes	o__Propionibacteriales	f__Propionibacteriaceae	g__Aestuariimicrobium	1914	4474	148	78	132	122	182	290	7340
d__Bacteria	k__unclassified_d__Bacteria	p__Pseudomonadota	c__Gammaproteobacteria	o__Cellvibrionales	f__Spongiibacteraceae	g__Spongiibacter	452	366	1474	1512	330	1152	856	1190	7332
d__Bacteria	k__unclassified_d__Bacteria	p__Pseudomonadota	c__Alphaproteobacteria	o__Hyphomicrobiales	f__unclassified_o__Hyphomicrobiales	g__Nordella	2736	648	818	294	1144	294	302	1086	7322
d__Bacteria	k__unclassified_d__Bacteria	p__Actinomycetota	c__Actinomycetes	o__Propionibacteriales	f__Propionibacteriaceae	g__Acidipropionibacterium	2082	4762	178	56	32	64	36	100	7310
d__Bacteria	k__unclassified_d__Bacteria	p__Chloroflexota	c__Chloroflexia	o__Chloroflexales	f__Oscillochloridaceae	g__Candidatus_Viridilinea	34	92	546	484	710	1864	1652	1910	7292
d__Bacteria	k__unclassified_d__Bacteria	p__Pseudomonadota	c__Gammaproteobacteria	o__Xanthomonadales	f__Rhodanobacteraceae	g__Metallibacterium	336	746	1180	508	472	1584	1472	988	7286
d__Bacteria	k__unclassified_d__Bacteria	p__Spirochaetota	c__Spirochaetia	o__Spirochaetales	f__Spirochaetaceae	g__Spirochaeta	154	306	1830	1204	580	1100	1080	1030	7284
d__Bacteria	k__unclassified_d__Bacteria	p__Bacillota	c__Clostridia	o__Eubacteriales	f__Desulfotomaculaceae	g__Desulfotomaculum	70	114	1244	1038	958	1284	1242	1322	7272
d__Bacteria	k__unclassified_d__Bacteria	p__Candidatus_Falkowbacteria	c__unclassified_p__Candidatus_Falkowbacteria	o__unclassified_p__Candidatus_Falkowbacteria	f__unclassified_p__Candidatus_Falkowbacteria	g__unclassified_p__Candidatus_Falkowbacteria	278	578	978	870	176	1368	1366	1648	7262
d__Bacteria	k__unclassified_d__Bacteria	p__Bacteroidota	c__Chitinophagia	o__Chitinophagales	f__Chitinophagaceae	g__Aridibaculum	2422	1790	256	236	1230	434	304	582	7254
d__Bacteria	k__unclassified_d__Bacteria	p__Pseudomonadota	c__Alphaproteobacteria	o__Hyphomicrobiales	f__Methylocystaceae	g__Methylosinus	394	426	486	186	602	2146	1384	1620	7244
d__Bacteria	k__unclassified_d__Bacteria	p__Pseudomonadota	c__Alphaproteobacteria	o__Rhodospirillales	f__Thalassobaculaceae	g__Oceanibaculum	352	368	1884	898	480	1206	918	1102	7208
d__Bacteria	k__unclassified_d__Bacteria	p__Actinomycetota	c__Actinomycetes	o__Micromonosporales	f__Micromonosporaceae	g__Virgisporangium	482	1282	1746	1534	258	498	642	764	7206
d__Bacteria	k__unclassified_d__Bacteria	p__Pseudomonadota	c__Betaproteobacteria	o__Neisseriales	f__Chitinibacteraceae	g__Andreprevotia	428	856	2722	998	236	796	718	448	7202
d__Bacteria	k__unclassified_d__Bacteria	p__Verrucomicrobiota	c__Verrucomicrobiae	o__Verrucomicrobiales	f__Verrucomicrobiaceae	g__Haloferula	764	668	1168	896	826	822	794	1262	7200
d__Bacteria	k__unclassified_d__Bacteria	p__Bacillota	c__Erysipelotrichia	o__Erysipelotrichales	f__Erysipelotrichaceae	g__Dielma	0	0	30	10	188	2566	2976	1426	7196
d__Bacteria	k__unclassified_d__Bacteria	p__Thermodesulfobacteriota	c__Desulfobacteria	o__Desulfobacterales	f__Desulfococcaceae	g__Desulfonema	132	130	620	460	466	1954	1872	1550	7184
d__Bacteria	k__unclassified_d__Bacteria	p__Actinomycetota	c__Actinomycetes	o__Micrococcales	f__Ornithinimicrobiaceae	g__Serinicoccus	1634	3680	618	506	92	158	158	332	7178
d__Bacteria	k__unclassified_d__Bacteria	p__Bacteroidota	c__Cytophagia	o__Cytophagales	f__Thermoflexibacteraceae	g__Thermoflexibacter	1000	1126	746	432	1002	1060	944	856	7166
d__Bacteria	k__unclassified_d__Bacteria	p__Pseudomonadota	c__Alphaproteobacteria	o__Hyphomicrobiales	f__Hyphomicrobiaceae	g__Methyloceanibacter	588	506	826	522	1098	980	946	1694	7160
d__Bacteria	k__unclassified_d__Bacteria	p__Bacteroidota	c__Bacteroidia	o__Marinilabiliales	f__Marinilabiliaceae	g__Carboxylicivirga	160	338	540	436	1868	1266	1044	1508	7160
d__Bacteria	k__unclassified_d__Bacteria	p__Actinomycetota	c__Thermoleophilia	o__Solirubrobacterales	f__Patulibacteraceae	g__Patulibacter	108	362	2028	1686	272	914	770	1008	7148
d__Bacteria	k__unclassified_d__Bacteria	p__Pseudomonadota	c__Alphaproteobacteria	o__Hyphomicrobiales	f__Phyllobacteriaceae	g__Tianweitania	2056	1116	1906	902	798	200	94	72	7144
d__Bacteria	k__unclassified_d__Bacteria	p__Pseudomonadota	c__Betaproteobacteria	o__Burkholderiales	f__Alcaligenaceae	g__Alcaligenes	1106	1194	2074	950	400	514	460	446	7144
d__Bacteria	k__unclassified_d__Bacteria	p__Pseudomonadota	c__Betaproteobacteria	o__unclassified_c__Betaproteobacteria	f__unclassified_c__Betaproteobacteria	g__unclassified_c__Betaproteobacteria	904	1492	1982	886	472	728	432	242	7138
d__Bacteria	k__unclassified_d__Bacteria	p__Armatimonadota	c__Fimbriimonadia	o__Fimbriimonadales	f__Fimbriimonadaceae	g__Fimbriimonas	182	264	2050	1378	432	1046	956	820	7128
d__Bacteria	k__unclassified_d__Bacteria	p__Pseudomonadota	c__Betaproteobacteria	o__Burkholderiales	f__Comamonadaceae	g__Macromonas	600	1178	870	374	302	1642	1614	530	7110
d__Bacteria	k__unclassified_d__Bacteria	p__Bacteroidota	c__Cytophagia	o__Cytophagales	f__Cytophagaceae	g__Dawidia	518	346	288	380	1374	1504	1194	1488	7092
d__Bacteria	k__unclassified_d__Bacteria	p__Bacteroidota	c__Cytophagia	o__Cytophagales	f__Flammeovirgaceae	g__Flexithrix	50	152	118	126	1442	1936	1702	1528	7054
d__Bacteria	k__unclassified_d__Bacteria	p__Pseudomonadota	c__Alphaproteobacteria	o__Hyphomicrobiales	f__Stappiaceae	g__Stappia	572	844	746	556	1764	932	714	924	7052
d__Bacteria	k__unclassified_d__Bacteria	p__Thermodesulfobacteriota	c__Desulfobacteria	o__Desulfobacterales	f__Desulfobacteraceae	g__Desulfamplus	344	274	330	426	1546	1342	1586	1202	7050
d__Bacteria	k__unclassified_d__Bacteria	p__Actinomycetota	c__Actinomycetes	o__Streptosporangiales	f__Streptosporangiaceae	g__Planomonospora	122	846	2470	1836	260	414	358	708	7014
d__Bacteria	k__unclassified_d__Bacteria	p__Pseudomonadota	c__Gammaproteobacteria	o__Oceanospirillales	f__Oceanospirillaceae	g__Amphritea	128	226	1056	560	140	2158	1792	950	7010
d__Bacteria	k__unclassified_d__Bacteria	p__Candidatus_Levybacteria	c__unclassified_p__Candidatus_Levybacteria	o__unclassified_p__Candidatus_Levybacteria	f__unclassified_p__Candidatus_Levybacteria	g__unclassified_p__Candidatus_Levybacteria	278	508	986	810	214	1126	1098	1982	7002
d__Bacteria	k__unclassified_d__Bacteria	p__Pseudomonadota	c__Alphaproteobacteria	o__Rhodospirillales	f__Geminicoccaceae	g__Geminicoccus	518	594	1186	630	1680	658	600	1124	6990
d__Bacteria	k__unclassified_d__Bacteria	p__Pseudomonadota	c__Alphaproteobacteria	o__Hyphomicrobiales	f__Xanthobacteraceae	g__Labrys	780	1118	1598	1052	1238	434	324	432	6976
d__Bacteria	k__unclassified_d__Bacteria	p__Pseudomonadota	c__Betaproteobacteria	o__Burkholderiales	f__Oxalobacteraceae	g__Solimicrobium	294	490	4884	256	26	428	284	304	6966
d__Bacteria	k__unclassified_d__Bacteria	p__Bacillota	c__Clostridia	o__Eubacteriales	f__Clostridiales_Family_XVI._Incertae_Sedis	g__Carboxydocella	12	108	836	886	658	1322	1484	1628	6934
d__Bacteria	k__unclassified_d__Bacteria	p__Acidobacteriota	c__Holophagae	o__Acanthopleuribacterales	f__Acanthopleuribacteraceae	g__Acanthopleuribacter	70	30	476	370	1040	1248	1654	2036	6924
d__Eukaryota	k__unclassified_d__Eukaryota	p__Heterolobosea	c__unclassified_p__Heterolobosea	o__unclassified_p__Heterolobosea	f__Gruberellidae	g__Stachyamoeba	2	102	4070	0	30	54	10	2646	6914
d__Bacteria	k__unclassified_d__Bacteria	p__Bacillota	c__Clostridia	o__Eubacteriales	f__Oscillospiraceae	g__unclassified_f__Oscillospiraceae	1400	806	856	302	2262	572	294	408	6900
d__Bacteria	k__unclassified_d__Bacteria	p__Actinomycetota	c__Acidimicrobiia	o__Acidimicrobiales	f__Acidimicrobiaceae	g__Acidimicrobium	38	280	3246	2352	22	286	272	388	6884
d__Bacteria	k__unclassified_d__Bacteria	p__Pseudomonadota	c__Gammaproteobacteria	o__Chromatiales	f__Halothiobacillaceae	g__Halothiobacillus	422	502	844	712	406	1360	1282	1338	6866
d__Archaea	k__unclassified_d__Archaea	p__Euryarchaeota	c__Methanobacteria	o__Methanobacteriales	f__Methanobacteriaceae	g__Methanobacterium	308	296	472	312	870	1550	1244	1808	6860
d__Archaea	k__unclassified_d__Archaea	p__Euryarchaeota	c__Methanomicrobia	o__Methanomicrobiales	f__Methanomicrobiaceae	g__Methanoculleus	36	110	626	606	324	1548	1804	1796	6850
d__Bacteria	k__unclassified_d__Bacteria	p__Pseudomonadota	c__Gammaproteobacteria	o__Chromatiales	f__Ectothiorhodospiraceae	g__Thioalbus	406	316	702	416	680	1516	1534	1276	6846
d__Bacteria	k__unclassified_d__Bacteria	p__Bacteroidota	c__Flavobacteriia	o__Flavobacteriales	f__Flavobacteriaceae	g__Psychroserpens	614	360	386	346	1506	1314	892	1414	6832
d__Bacteria	k__unclassified_d__Bacteria	p__Bacillota	c__Clostridia	o__Eubacteriales	f__Symbiobacteriaceae	g__Caldinitratiruptor	32	164	1064	1564	270	1282	1258	1196	6830
d__Bacteria	k__unclassified_d__Bacteria	p__Pseudomonadota	c__Betaproteobacteria	o__Burkholderiales	f__Alcaligenaceae	g__Pusillimonas	706	522	1724	898	584	926	878	562	6800
d__Bacteria	k__unclassified_d__Bacteria	p__Acidobacteriota	c__Terriglobia	o__Terriglobales	f__Acidobacteriaceae	g__Occallatibacter	168	304	1704	972	640	766	972	1270	6796
d__Bacteria	k__unclassified_d__Bacteria	p__Actinomycetota	c__Actinomycetes	o__Micrococcales	f__Dermatophilaceae	g__Kineosphaera	1990	4630	100	42	6	12	6	8	6794
d__Bacteria	k__unclassified_d__Bacteria	p__Pseudomonadota	c__Gammaproteobacteria	o__Nevskiales	f__Nevskiaceae	g__Sinimarinibacterium	230	218	1410	636	318	1326	1252	1398	6788
d__Bacteria	k__unclassified_d__Bacteria	p__Bacillota	c__Clostridia	o__Eubacteriales	f__Desulfitobacteriaceae	g__Dehalobacter	182	124	720	356	352	1696	1710	1648	6788
d__Bacteria	k__unclassified_d__Bacteria	p__Pseudomonadota	c__Gammaproteobacteria	o__Cellvibrionales	f__Cellvibrionaceae	g__Marinimicrobium	122	178	898	2796	356	700	664	1066	6780
d__Bacteria	k__unclassified_d__Bacteria	p__Planctomycetota	c__Planctomycetia	o__Pirellulales	f__Pirellulaceae	g__Roseiconus	1010	460	1552	626	888	1036	516	686	6774
d__Bacteria	k__unclassified_d__Bacteria	p__Actinomycetota	c__unclassified_p__Actinomycetota	o__Candidatus_Hakubellales	f__Candidatus_Hakubellaceae	g__Candidatus_Hakubella	22	98	458	716	490	1584	1640	1760	6768
d__Bacteria	k__unclassified_d__Bacteria	p__Bacteroidota	c__Chitinophagia	o__Chitinophagales	f__Chitinophagaceae	g__Puia	4020	1588	78	96	490	182	186	122	6762
d__Bacteria	k__unclassified_d__Bacteria	p__Acidobacteriota	c__Terriglobia	o__Terriglobales	f__Acidobacteriaceae	g__Terriglobus	382	66	1466	1036	676	1010	898	1220	6754
d__Bacteria	k__unclassified_d__Bacteria	p__Pseudomonadota	c__Gammaproteobacteria	o__Oceanospirillales	f__Oceanospirillaceae	g__Thalassolituus	174	300	904	912	62	1856	1554	990	6752
d__Bacteria	k__unclassified_d__Bacteria	p__Bacteroidota	c__Cytophagia	o__Cytophagales	f__Amoebophilaceae	g__Candidatus_Amoebophilus	606	358	864	586	1036	1036	794	1468	6748
d__Bacteria	k__unclassified_d__Bacteria	p__Actinomycetota	c__Actinomycetes	o__Propionibacteriales	f__Nocardioidaceae	g__Friedmanniella	946	2698	1614	1148	46	60	86	136	6734
d__Bacteria	k__unclassified_d__Bacteria	p__Cyanobacteriota	c__Cyanophyceae	o__Nostocales	f__Hapalosiphonaceae	g__Fischerella	254	200	1128	852	292	1194	966	1830	6716
d__Bacteria	k__unclassified_d__Bacteria	p__Bacteroidota	c__Chitinophagia	o__Chitinophagales	f__Chitinophagaceae	g__Ilyomonas	2406	1490	280	112	612	666	568	580	6714
d__Bacteria	k__unclassified_d__Bacteria	p__Bacillota	c__Clostridia	o__Eubacteriales	f__Oscillospiraceae	g__Ruminiclostridium	58	86	274	334	756	1672	2024	1508	6712
d__Bacteria	k__unclassified_d__Bacteria	p__Verrucomicrobiota	c__Opitutae	o__Opitutales	f__Opitutaceae	g__Ereboglobus	1254	468	1504	892	1404	614	300	262	6698
d__Bacteria	k__unclassified_d__Bacteria	p__Bacteroidota	c__Cytophagia	o__Cytophagales	f__Fulvivirgaceae	g__Ohtaekwangia	1154	1030	670	566	874	922	634	846	6696
d__Bacteria	k__unclassified_d__Bacteria	p__Pseudomonadota	c__Gammaproteobacteria	o__Moraxellales	f__Moraxellaceae	g__Aquirhabdus	104	88	492	94	10	2902	2516	482	6688
d__Bacteria	k__unclassified_d__Bacteria	p__Deinococcota	c__Deinococci	o__Thermales	f__Thermaceae	g__Allomeiothermus	60	354	1778	1388	182	870	916	1132	6680
d__Bacteria	k__unclassified_d__Bacteria	p__Bacteroidota	c__Bacteroidia	o__Marinilabiliales	f__Prolixibacteraceae	g__Prolixibacter	352	310	172	134	1976	1258	1408	1062	6672
d__Bacteria	k__unclassified_d__Bacteria	p__Balneolota	c__Balneolia	o__Balneolales	f__Balneolaceae	g__Rhodohalobacter	750	334	1040	710	672	1090	1210	866	6672
d__Bacteria	k__unclassified_d__Bacteria	p__Actinomycetota	c__Actinomycetes	o__Streptosporangiales	f__Streptosporangiaceae	g__Microbispora	384	1214	2362	1620	118	208	224	542	6672
d__Bacteria	k__unclassified_d__Bacteria	p__Planctomycetota	c__Planctomycetia	o__Pirellulales	f__Lacipirellulaceae	g__Posidoniimonas	764	372	1814	642	542	1056	738	694	6622
d__Bacteria	k__unclassified_d__Bacteria	p__Pseudomonadota	c__Alphaproteobacteria	o__Sphingomonadales	f__Erythrobacteraceae	g__Aurantiacibacter	364	700	1796	1776	160	412	380	1014	6602
d__Bacteria	k__unclassified_d__Bacteria	p__Pseudomonadota	c__Betaproteobacteria	o__Neisseriales	f__Aquaspirillaceae	g__Laribacter	778	1280	842	632	394	828	902	930	6586
d__Bacteria	k__unclassified_d__Bacteria	p__Actinomycetota	c__Actinomycetes	o__Micrococcales	f__Promicromonosporaceae	g__Isoptericola	1206	2220	1430	776	80	254	270	350	6586
d__Bacteria	k__unclassified_d__Bacteria	p__Actinomycetota	c__Actinomycetes	o__Micrococcales	f__Sanguibacteraceae	g__Sanguibacter	1296	3382	972	624	26	98	84	100	6582
d__Bacteria	k__unclassified_d__Bacteria	p__Actinomycetota	c__Actinomycetes	o__Micrococcales	f__Microbacteriaceae	g__Agrococcus	980	1802	1102	562	382	756	514	476	6574
d__Bacteria	k__unclassified_d__Bacteria	p__Candidatus_Saccharibacteria	c__Candidatus_Saccharimonadia	o__Candidatus_Nanosynbacterales	f__Candidatus_Nanosynbacteraceae	g__Candidatus_Nanosynbacter	2308	4064	38	0	48	30	48	36	6572
d__Bacteria	k__unclassified_d__Bacteria	p__Chloroflexota	c__Ktedonobacteria	o__Thermogemmatisporales	f__Thermogemmatisporaceae	g__Thermogemmatispora	110	200	1276	806	360	1132	1140	1538	6562
d__Bacteria	k__unclassified_d__Bacteria	p__Pseudomonadota	c__Alphaproteobacteria	o__Rhodospirillales	f__Acetobacteraceae	g__Siccirubricoccus	594	636	2238	1150	428	570	432	494	6542
d__Bacteria	k__unclassified_d__Bacteria	p__Cyanobacteriota	c__Cyanophyceae	o__Nostocales	f__Scytonemataceae	g__Scytonema	594	402	1190	714	318	1020	1154	1136	6528
d__Bacteria	k__unclassified_d__Bacteria	p__Pseudomonadota	c__Alphaproteobacteria	o__Sphingomonadales	f__Sphingosinicellaceae	g__Sandarakinorhabdus	624	1034	2328	1228	330	330	266	378	6518
d__Bacteria	k__unclassified_d__Bacteria	p__Pseudomonadota	c__Betaproteobacteria	o__Rhodocyclales	f__Zoogloeaceae	g__Uliginosibacterium	674	1436	634	350	162	1532	1214	462	6464
d__Bacteria	k__unclassified_d__Bacteria	p__Thermomicrobiota	c__Thermomicrobia	o__unclassified_c__Thermomicrobia	f__unclassified_c__Thermomicrobia	g__Thermorudis	8	464	2326	1872	98	590	576	526	6460
d__Bacteria	k__unclassified_d__Bacteria	p__Actinomycetota	c__Actinomycetes	o__Mycobacteriales	f__Dietziaceae	g__Dietzia	742	1712	1782	1228	140	242	198	410	6454
d__Bacteria	k__unclassified_d__Bacteria	p__Actinomycetota	c__Actinomycetes	o__Streptosporangiales	f__Thermomonosporaceae	g__Actinoallomurus	88	390	1900	1734	346	600	588	806	6452
d__Bacteria	k__unclassified_d__Bacteria	p__Actinomycetota	c__Actinomycetes	o__Micrococcales	f__Microbacteriaceae	g__Curtobacterium	1316	1500	1058	704	408	582	446	410	6424
d__Bacteria	k__unclassified_d__Bacteria	p__Bacteroidota	c__Flavobacteriia	o__Flavobacteriales	f__Weeksellaceae	g__Epilithonimonas	1532	2914	200	114	532	398	320	362	6372
d__Bacteria	k__unclassified_d__Bacteria	p__Pseudomonadota	c__Betaproteobacteria	o__Rhodocyclales	f__Rhodocyclaceae	g__Azovibrio	656	1394	634	146	186	1408	1340	600	6364
d__Bacteria	k__unclassified_d__Bacteria	p__Candidatus_Melainabacteria	c__unclassified_p__Candidatus_Melainabacteria	o__Candidatus_Gastranaerophilales	f__unclassified_o__Candidatus_Gastranaerophilales	g__unclassified_o__Candidatus_Gastranaerophilales	52	274	1252	680	174	1094	1374	1454	6354
d__Bacteria	k__unclassified_d__Bacteria	p__Bacillota	c__Negativicutes	o__Selenomonadales	f__Sporomusaceae	g__Sporomusa	60	192	1008	1106	226	1258	1384	1102	6336
d__Bacteria	k__unclassified_d__Bacteria	p__Candidatus_Gottesmanbacteria	c__unclassified_p__Candidatus_Gottesmanbacteria	o__unclassified_p__Candidatus_Gottesmanbacteria	f__unclassified_p__Candidatus_Gottesmanbacteria	g__unclassified_p__Candidatus_Gottesmanbacteria	292	340	684	630	660	1182	1106	1412	6306
d__Bacteria	k__unclassified_d__Bacteria	p__Myxococcota	c__unclassified_p__Myxococcota	o__Nannocystales	f__Nannocystaceae	g__Pseudenhygromyxa	236	314	1906	1296	572	876	520	578	6298
d__Bacteria	k__unclassified_d__Bacteria	p__Pseudomonadota	c__Gammaproteobacteria	o__Pseudomonadales	f__Pseudomonadaceae	g__Permianibacter	120	394	722	504	48	2184	1914	406	6292
d__Eukaryota	k__unclassified_d__Eukaryota	p__unclassified_d__Eukaryota	c__Synurophyceae	o__Ochromonadales	f__Ochromonadaceae	g__Poterioochromonas	4962	146	6	0	1178	0	0	0	6292
d__Bacteria	k__unclassified_d__Bacteria	p__Pseudomonadota	c__Alphaproteobacteria	o__Sphingomonadales	f__Sphingosinicellaceae	g__Polymorphobacter	404	626	1556	712	604	578	532	1278	6290
d__Bacteria	k__unclassified_d__Bacteria	p__Actinomycetota	c__Actinomycetes	o__Streptosporangiales	f__Streptosporangiaceae	g__Streptosporangium	314	638	2024	1988	90	294	300	626	6274
d__Bacteria	k__unclassified_d__Bacteria	p__Actinomycetota	c__Actinomycetes	o__Pseudonocardiales	f__Pseudonocardiaceae	g__Saccharopolyspora	318	1046	2046	1456	136	406	362	502	6272
d__Bacteria	k__unclassified_d__Bacteria	p__Deinococcota	c__Deinococci	o__Thermales	f__Thermaceae	g__Oceanithermus	24	204	1374	858	518	1204	922	1160	6264
d__Bacteria	k__unclassified_d__Bacteria	p__Bacteroidota	c__Flavobacteriia	o__Flavobacteriales	f__Flavobacteriaceae	g__Kordia	466	592	442	344	1054	1190	912	1256	6256
d__Bacteria	k__unclassified_d__Bacteria	p__Bacteroidota	c__Cytophagia	o__Cytophagales	f__Cyclobacteriaceae	g__Cyclobacterium	302	626	714	514	906	1244	748	1166	6220
d__Bacteria	k__unclassified_d__Bacteria	p__Bacteroidota	c__Chitinophagia	o__Chitinophagales	f__Chitinophagaceae	g__Hanamia	2244	2450	266	144	400	184	206	326	6220
d__Bacteria	k__unclassified_d__Bacteria	p__Acidobacteriota	c__Terriglobia	o__Terriglobales	f__Acidobacteriaceae	g__Acidicapsa	184	184	952	674	830	878	1094	1422	6218
d__Bacteria	k__unclassified_d__Bacteria	p__Pseudomonadota	c__Gammaproteobacteria	o__Moraxellales	f__Moraxellaceae	g__Alkanindiges	72	56	152	242	40	2806	2460	390	6218
d__Bacteria	k__unclassified_d__Bacteria	p__Bacteroidota	c__Flavobacteriia	o__Flavobacteriales	f__Flavobacteriaceae	g__Maribacter	910	880	460	558	990	806	594	990	6188
d__Bacteria	k__unclassified_d__Bacteria	p__Bacillota	c__Clostridia	o__Eubacteriales	f__Syntrophomonadaceae	g__Syntrophothermus	4	36	290	164	224	2046	2194	1212	6170
d__Bacteria	k__unclassified_d__Bacteria	p__Verrucomicrobiota	c__Opitutae	o__Puniceicoccales	f__Pelagicoccaceae	g__Pelagicoccus	624	490	910	592	1896	856	390	398	6156
d__Bacteria	k__unclassified_d__Bacteria	p__Planctomycetota	c__Planctomycetia	o__Gemmatales	f__Gemmataceae	g__Telmatocola	1518	218	964	570	1008	746	546	584	6154
d__Bacteria	k__unclassified_d__Bacteria	p__Pseudomonadota	c__Alphaproteobacteria	o__Sphingomonadales	f__Sphingomonadaceae	g__Tardibacter	272	570	1524	936	686	516	566	1076	6146
d__Bacteria	k__unclassified_d__Bacteria	p__Spirochaetota	c__Spirochaetia	o__Spirochaetales	f__Sphaerochaetaceae	g__Sphaerochaeta	50	118	266	394	132	1474	1702	1994	6130
d__Bacteria	k__unclassified_d__Bacteria	p__Pseudomonadota	c__Gammaproteobacteria	o__unclassified_c__Gammaproteobacteria	f__unclassified_c__Gammaproteobacteria	g__Pseudohongiella	172	234	1406	1234	192	1030	882	974	6124
d__Bacteria	k__unclassified_d__Bacteria	p__Thermodesulfobacteriota	c__Desulfuromonadia	o__Desulfuromonadales	f__Syntrophotaleaceae	g__Syntrophotalea	98	274	288	528	740	1018	1252	1924	6122
d__Bacteria	k__unclassified_d__Bacteria	p__Pseudomonadota	c__Alphaproteobacteria	o__Rhodobacterales	f__Paracoccaceae	g__Amaricoccus	198	330	360	196	1076	1144	1262	1554	6120
d__Bacteria	k__unclassified_d__Bacteria	p__Pseudomonadota	c__Betaproteobacteria	o__Rhodocyclales	f__Zoogloeaceae	g__Denitromonas	658	1434	624	346	140	876	1050	986	6114
d__Bacteria	k__unclassified_d__Bacteria	p__Pseudomonadota	c__Gammaproteobacteria	o__Xanthomonadales	f__Xanthomonadaceae	g__Pseudolysobacter	150	214	944	342	776	1028	1202	1448	6104
d__Bacteria	k__unclassified_d__Bacteria	p__Bacillota	c__Bacilli	o__Bacillales	f__Alicyclobacillaceae	g__Tumebacillus	98	184	1838	1410	612	640	604	712	6098
d__Bacteria	k__unclassified_d__Bacteria	p__Candidatus_Aminicenantes	c__unclassified_p__Candidatus_Aminicenantes	o__unclassified_p__Candidatus_Aminicenantes	f__unclassified_p__Candidatus_Aminicenantes	g__Candidatus_Saccharicenans	64	60	374	320	920	1316	1488	1550	6092
d__Bacteria	k__unclassified_d__Bacteria	p__Pseudomonadota	c__Gammaproteobacteria	o__Cellvibrionales	f__Cellvibrionaceae	g__Gilvimarinus	36	118	788	2170	164	836	692	1284	6088
d__Bacteria	k__unclassified_d__Bacteria	p__Bacillota	c__Clostridia	o__Eubacteriales	f__Desulfitobacteriaceae	g__Desulfitobacterium	14	72	628	528	292	1416	1394	1736	6080
d__Bacteria	k__unclassified_d__Bacteria	p__Bacillota	c__Bacilli	o__Bacillales	f__Bacillaceae	g__Calditerricola	30	122	962	1196	750	934	934	1146	6074
d__Bacteria	k__unclassified_d__Bacteria	p__Cyanobacteriota	c__Cyanophyceae	o__Oscillatoriales	f__Microcoleaceae	g__Symploca	288	318	1148	838	1200	844	844	582	6062
d__Bacteria	k__unclassified_d__Bacteria	p__Pseudomonadota	c__Gammaproteobacteria	o__unclassified_c__Gammaproteobacteria	f__unclassified_c__Gammaproteobacteria	g__Methylohalomonas	1542	36	568	310	1546	692	700	656	6050
d__Bacteria	k__unclassified_d__Bacteria	p__Bacteroidota	c__Chitinophagia	o__Chitinophagales	f__Chitinophagaceae	g__Parasegetibacter	2892	1450	130	108	912	166	108	274	6040
d__Bacteria	k__unclassified_d__Bacteria	p__Pseudomonadota	c__Alphaproteobacteria	o__Rhodospirillales	f__Rhodospirillaceae	g__Caenispirillum	320	296	242	298	336	1968	1254	1324	6038
d__Bacteria	k__unclassified_d__Bacteria	p__Chloroflexota	c__Candidatus_Limnocylindria	o__Candidatus_Limnocylindrales	f__Candidatus_Limnocylindraceae	g__Candidatus_Limnocylindrus	36	38	442	424	378	1862	1644	1204	6028
d__Bacteria	k__unclassified_d__Bacteria	p__Thermodesulfobacteriota	c__Desulfobulbia	o__Desulfobulbales	f__Desulfocapsaceae	g__Desulforhopalus	110	102	316	260	410	1790	1742	1296	6026
d__Bacteria	k__unclassified_d__Bacteria	p__Bacillota	c__Clostridia	o__Eubacteriales	f__Peptococcaceae	g__Desulfofundulus	92	228	1086	1050	326	1088	1056	1100	6026
d__Bacteria	k__unclassified_d__Bacteria	p__Actinomycetota	c__Nitriliruptoria	o__Egicoccales	f__Egicoccaceae	g__Egicoccus	6	330	2308	2490	60	206	166	454	6020
d__Bacteria	k__unclassified_d__Bacteria	p__Pseudomonadota	c__Betaproteobacteria	o__Burkholderiales	f__Oxalobacteraceae	g__Oxalicibacterium	580	944	2680	930	166	290	280	138	6008
d__Bacteria	k__unclassified_d__Bacteria	p__Elusimicrobiota	c__Endomicrobiia	o__Endomicrobiales	f__Endomicrobiaceae	g__Endomicrobium	18	70	18	3752	52	148	612	1318	5988
d__Bacteria	k__unclassified_d__Bacteria	p__Pseudomonadota	c__Gammaproteobacteria	o__Chromatiales	f__Ectothiorhodospiraceae	g__Ectothiorhodospira	322	428	1024	1092	438	852	688	1130	5974
d__Bacteria	k__unclassified_d__Bacteria	p__Pseudomonadota	c__Gammaproteobacteria	o__Cellvibrionales	f__Cellvibrionaceae	g__Pseudomaricurvus	334	366	954	1548	134	658	698	1282	5974
d__Bacteria	k__unclassified_d__Bacteria	p__Bacillota	c__Clostridia	o__Eubacteriales	f__Peptococcaceae	g__Desulforamulus	26	94	594	862	346	1422	1356	1270	5970
d__Bacteria	k__unclassified_d__Bacteria	p__Pseudomonadota	c__Betaproteobacteria	o__Burkholderiales	f__unclassified_o__Burkholderiales	g__Tepidimonas	412	578	1836	702	392	742	658	614	5934
d__Bacteria	k__unclassified_d__Bacteria	p__Bacillota	c__Erysipelotrichia	o__Erysipelotrichales	f__Erysipelotrichaceae	g__Breznakia	2	4	36	8	168	2158	2428	1118	5922
d__Bacteria	k__unclassified_d__Bacteria	p__Thermodesulfobacteriota	c__Desulfuromonadia	o__Geobacterales	f__Geobacteraceae	g__Geomesophilobacter	24	50	520	410	366	1248	1618	1658	5894
d__Bacteria	k__unclassified_d__Bacteria	p__Actinomycetota	c__Actinomycetes	o__Micrococcales	f__Microbacteriaceae	g__Rathayibacter	1064	2398	562	504	198	360	418	390	5894
d__Bacteria	k__unclassified_d__Bacteria	p__Pseudomonadota	c__Alphaproteobacteria	o__Maricaulales	f__Maricaulaceae	g__Oceanicaulis	326	162	324	150	1064	1102	1306	1456	5890
d__Bacteria	k__unclassified_d__Bacteria	p__Actinomycetota	c__Actinomycetes	o__Streptosporangiales	f__Thermomonosporaceae	g__Thermomonospora	172	494	1804	1634	388	422	358	614	5886
d__Bacteria	k__unclassified_d__Bacteria	p__Pseudomonadota	c__Alphaproteobacteria	o__Rhodospirillales	f__Acetobacteraceae	g__Acidiphilium	350	826	1046	892	974	556	462	752	5858
d__Bacteria	k__unclassified_d__Bacteria	p__Cyanobacteriota	c__Cyanophyceae	o__Nostocales	f__Aphanizomenonaceae	g__Dolichospermum	556	366	462	428	766	1122	982	1164	5846
d__Bacteria	k__unclassified_d__Bacteria	p__Actinomycetota	c__Actinomycetes	o__Sporichthyales	f__Sporichthyaceae	g__Sporichthya	214	668	2240	2108	40	122	148	300	5840
d__Bacteria	k__unclassified_d__Bacteria	p__Pseudomonadota	c__Alphaproteobacteria	o__Rhodospirillales	f__Acetobacteraceae	g__Acidisphaera	664	708	1042	654	706	584	648	826	5832
d__Bacteria	k__unclassified_d__Bacteria	p__Pseudomonadota	c__Gammaproteobacteria	o__Legionellales	f__Coxiellaceae	g__Coxiella	520	942	1866	328	600	338	364	864	5822
d__Bacteria	k__unclassified_d__Bacteria	p__Candidatus_Bipolaricaulota	c__unclassified_p__Candidatus_Bipolaricaulota	o__unclassified_p__Candidatus_Bipolaricaulota	f__unclassified_p__Candidatus_Bipolaricaulota	g__Candidatus_Bipolaricaulis	70	64	418	306	902	1332	1188	1538	5818
d__Bacteria	k__unclassified_d__Bacteria	p__Thermodesulfobacteriota	c__Desulfuromonadia	o__Geobacterales	f__Geobacteraceae	g__Citrifermentans	32	64	208	254	708	1148	1658	1744	5816
d__Bacteria	k__unclassified_d__Bacteria	p__Bacteroidota	c__Cytophagia	o__Cytophagales	f__Cesiribacteraceae	g__Cesiribacter	242	286	382	316	1058	1374	1064	1092	5814
d__Bacteria	k__unclassified_d__Bacteria	p__Pseudomonadota	c__Zetaproteobacteria	o__Mariprofundales	f__Mariprofundaceae	g__Mariprofundus	162	96	302	388	484	1400	1690	1290	5812
d__Bacteria	k__unclassified_d__Bacteria	p__Cyanobacteriota	c__Cyanophyceae	o__Oscillatoriales	f__Oscillatoriaceae	g__Okeania	110	244	1336	726	456	932	810	1192	5806
d__Bacteria	k__unclassified_d__Bacteria	p__Candidatus_Firestonebacteria	c__unclassified_p__Candidatus_Firestonebacteria	o__unclassified_p__Candidatus_Firestonebacteria	f__unclassified_p__Candidatus_Firestonebacteria	g__unclassified_p__Candidatus_Firestonebacteria	52	28	238	2168	432	548	908	1430	5804
d__Bacteria	k__unclassified_d__Bacteria	p__Candidatus_Coatesbacteria	c__unclassified_p__Candidatus_Coatesbacteria	o__unclassified_p__Candidatus_Coatesbacteria	f__unclassified_p__Candidatus_Coatesbacteria	g__unclassified_p__Candidatus_Coatesbacteria	54	104	1048	1006	618	984	936	1054	5804
d__Bacteria	k__unclassified_d__Bacteria	p__Bacteroidota	c__Flavobacteriia	o__Flavobacteriales	f__Flavobacteriaceae	g__Salinimicrobium	400	324	348	226	682	1542	1140	1138	5800
d__Bacteria	k__unclassified_d__Bacteria	p__Pseudomonadota	c__Betaproteobacteria	o__Neisseriales	f__Neisseriaceae	g__Crenobacter	514	750	1546	426	94	1162	916	390	5798
d__Bacteria	k__unclassified_d__Bacteria	p__Verrucomicrobiota	c__Spartobacteria	o__Chthoniobacterales	f__Chthoniobacteraceae	g__Candidatus_Udaeobacter	468	266	1314	812	1298	440	386	810	5794
d__Bacteria	k__unclassified_d__Bacteria	p__Thermotogota	c__Thermotogae	o__Petrotogales	f__Petrotogaceae	g__Petrotoga	4	34	10	2	156	1764	2536	1270	5776
d__Bacteria	k__unclassified_d__Bacteria	p__Bacillota	c__Clostridia	o__Eubacteriales	f__Eubacteriaceae	g__Acetobacterium	34	62	172	94	322	1790	2046	1254	5774
d__Bacteria	k__unclassified_d__Bacteria	p__Bacillota	c__Clostridia	o__Eubacteriales	f__Thermincolaceae	g__Thermincola	8	102	688	588	162	1374	1596	1246	5764
d__Bacteria	k__unclassified_d__Bacteria	p__Cyanobacteriota	c__Cyanophyceae	o__Leptolyngbyales	f__Trichocoleusaceae	g__Trichocoleus	110	378	1514	1386	492	694	464	720	5758
d__Bacteria	k__unclassified_d__Bacteria	p__Pseudomonadota	c__Betaproteobacteria	o__Burkholderiales	f__Comamonadaceae	g__Tibeticola	1804	2120	636	282	88	148	216	460	5754
d__Bacteria	k__unclassified_d__Bacteria	p__Pseudomonadota	c__Alphaproteobacteria	o__Hyphomicrobiales	f__Phyllobacteriaceae	g__Oryzicola	560	568	768	228	1662	854	580	534	5754
d__Bacteria	k__unclassified_d__Bacteria	p__Pseudomonadota	c__Alphaproteobacteria	o__unclassified_c__Alphaproteobacteria	f__unclassified_c__Alphaproteobacteria	g__unclassified_c__Alphaproteobacteria	1078	518	1162	492	448	610	594	844	5746
d__Bacteria	k__unclassified_d__Bacteria	p__Pseudomonadota	c__Betaproteobacteria	o__Rhodocyclales	f__Zoogloeaceae	g__Parazoarcus	296	316	314	268	334	1830	1656	722	5736
d__Bacteria	k__unclassified_d__Bacteria	p__Bacteroidota	c__Flavobacteriia	o__Flavobacteriales	f__Salibacteraceae	g__Salibacter	104	260	978	760	690	878	604	1454	5728
d__Bacteria	k__unclassified_d__Bacteria	p__Chloroflexota	c__Candidatus_Limnocylindria	o__unclassified_c__Candidatus_Limnocylindria	f__unclassified_c__Candidatus_Limnocylindria	g__Candidatus_Aquidulcis	22	62	470	404	378	1812	1528	1048	5724
d__Archaea	k__unclassified_d__Archaea	p__Euryarchaeota	c__Methanomicrobia	o__Methanophagales	f__unclassified_o__Methanophagales	g__unclassified_o__Methanophagales	84	230	540	608	564	1338	1160	1196	5720
d__Eukaryota	k__Fungi	p__Ascomycota	c__Eurotiomycetes	o__Eurotiales	f__Aspergillaceae	g__Aspergillus	1422	1156	540	372	852	422	406	544	5714
d__Bacteria	k__unclassified_d__Bacteria	p__Thermodesulfobacteriota	c__Desulfuromonadia	o__Desulfuromonadales	f__Geothermobacteraceae	g__Geothermobacter	180	78	292	802	792	1050	1198	1322	5714
d__Bacteria	k__unclassified_d__Bacteria	p__Cyanobacteriota	c__Cyanophyceae	o__Leptolyngbyales	f__Leptolyngbyaceae	g__Phormidesmis	192	370	1816	1002	436	760	662	462	5700
d__Bacteria	k__unclassified_d__Bacteria	p__Pseudomonadota	c__Gammaproteobacteria	o__Oceanospirillales	f__Alcanivoracaceae	g__Alloalcanivorax	158	70	362	394	142	1988	1614	968	5696
d__Bacteria	k__unclassified_d__Bacteria	p__Actinomycetota	c__Actinomycetes	o__Micromonosporales	f__Micromonosporaceae	g__Phytohabitans	356	894	1356	956	272	534	524	790	5682
d__Bacteria	k__unclassified_d__Bacteria	p__Bacillota	c__Clostridia	o__Eubacteriales	f__Lachnospiraceae	g__Lachnoclostridium	190	62	298	152	2418	970	986	598	5674
d__Bacteria	k__unclassified_d__Bacteria	p__Bacillota	c__Erysipelotrichia	o__Erysipelotrichales	f__Coprobacillaceae	g__Thomasclavelia	38	92	30	12	214	1936	2242	1080	5644
d__Bacteria	k__unclassified_d__Bacteria	p__unclassified_d__Bacteria	c__Deltaproteobacteria	o__Bradymonadales	f__Microvenatoraceae	g__Microvenator	12	38	1110	1406	816	1034	468	758	5642
d__Bacteria	k__unclassified_d__Bacteria	p__Pseudomonadota	c__Gammaproteobacteria	o__Nevskiales	f__Nevskiaceae	g__Hydrocarboniphaga	266	200	778	1374	400	912	654	1040	5624
d__Bacteria	k__unclassified_d__Bacteria	p__Pseudomonadota	c__Betaproteobacteria	o__Nitrosomonadales	f__Gallionellaceae	g__Ferrigenium	278	694	378	872	124	1344	1162	758	5610
d__Bacteria	k__unclassified_d__Bacteria	p__Bacteroidota	c__Flavobacteriia	o__Flavobacteriales	f__Flavobacteriaceae	g__Christiangramia	566	484	612	352	956	962	684	992	5608
d__Bacteria	k__unclassified_d__Bacteria	p__Pseudomonadota	c__Gammaproteobacteria	o__Methylococcales	f__unclassified_o__Methylococcales	g__Candidatus_Methylumidiphilus	120	202	692	144	498	1178	1354	1414	5602
d__Archaea	k__unclassified_d__Archaea	p__Euryarchaeota	c__Methanomicrobia	o__Methanotrichales	f__Methanotrichaceae	g__unclassified_f__Methanotrichaceae	390	148	832	378	284	972	1236	1340	5580
d__Bacteria	k__unclassified_d__Bacteria	p__Actinomycetota	c__Actinomycetes	o__Pseudonocardiales	f__Pseudonocardiaceae	g__Actinokineospora	264	1004	1666	1178	144	358	432	528	5574
d__Bacteria	k__unclassified_d__Bacteria	p__Bacteroidota	c__Flavobacteriia	o__Flavobacteriales	f__Schleiferiaceae	g__Owenweeksia	398	370	934	730	466	768	534	1372	5572
d__Bacteria	k__unclassified_d__Bacteria	p__Bacteroidota	c__Cytophagia	o__Cytophagales	f__Raineyaceae	g__Raineya	588	684	258	234	934	1086	666	1116	5566
d__Bacteria	k__unclassified_d__Bacteria	p__Candidatus_Peregrinibacteria	c__Candidatus_Peribacteria	o__Candidatus_Peribacterales	f__unclassified_o__Candidatus_Peribacterales	g__unclassified_o__Candidatus_Peribacterales	538	142	434	472	178	998	1334	1468	5564
d__Bacteria	k__unclassified_d__Bacteria	p__Bacteroidota	c__Cytophagia	o__Cytophagales	f__Spirosomataceae	g__Arsenicibacter	176	448	394	286	1080	1204	988	970	5546
d__Bacteria	k__unclassified_d__Bacteria	p__Pseudomonadota	c__Alphaproteobacteria	o__Rhodobacterales	f__Roseobacteraceae	g__Jannaschia	214	652	1088	712	1514	580	336	434	5530
d__Bacteria	k__unclassified_d__Bacteria	p__Pseudomonadota	c__Gammaproteobacteria	o__Chromatiales	f__Woeseiaceae	g__Woeseia	180	116	1196	564	780	666	898	1122	5522
d__Bacteria	k__unclassified_d__Bacteria	p__Actinomycetota	c__Actinomycetes	o__Micrococcales	f__Micrococcaceae	g__Glutamicibacter	816	1574	792	748	300	508	456	326	5520
d__Bacteria	k__unclassified_d__Bacteria	p__Pseudomonadota	c__Gammaproteobacteria	o__Xanthomonadales	f__Rhodanobacteraceae	g__Aquimonas	446	808	484	216	876	830	844	1014	5518
d__Bacteria	k__unclassified_d__Bacteria	p__Pseudomonadota	c__Gammaproteobacteria	o__Methylococcales	f__Methylococcaceae	g__Methylomagnum	300	374	550	290	574	1048	1180	1192	5508
d__Bacteria	k__unclassified_d__Bacteria	p__Pseudomonadota	c__Gammaproteobacteria	o__Nevskiales	f__Steroidobacteraceae	g__Povalibacter	400	500	622	818	584	710	752	1080	5466
d__Bacteria	k__unclassified_d__Bacteria	p__Cyanobacteriota	c__Cyanophyceae	o__Chroococcidiopsidales	f__Chroococcidiopsidaceae	g__Chroococcidiopsis	490	326	1226	492	610	732	656	934	5466
d__Bacteria	k__unclassified_d__Bacteria	p__Cyanobacteriota	c__Cyanophyceae	o__Nodosilineales	f__Nodosilineaceae	g__Nodosilinea	212	270	880	566	880	792	762	1102	5464
d__Bacteria	k__unclassified_d__Bacteria	p__Planctomycetota	c__Planctomycetia	o__Pirellulales	f__Lacipirellulaceae	g__Botrimarina	1216	266	1462	472	330	616	512	588	5462
d__Bacteria	k__unclassified_d__Bacteria	p__Pseudomonadota	c__Betaproteobacteria	o__Burkholderiales	f__Alcaligenaceae	g__Castellaniella	354	468	666	348	426	1286	1156	758	5462
d__Bacteria	k__unclassified_d__Bacteria	p__Pseudomonadota	c__Alphaproteobacteria	o__Hyphomicrobiales	f__Parvibaculaceae	g__Rhodoligotrophos	1182	264	1368	602	722	322	324	666	5450
d__Eukaryota	k__unclassified_d__Eukaryota	p__Ciliophora	c__Oligohymenophorea	o__Sessilida	f__Vaginicolidae	g__Thuricola	1432	3902	36	0	0	0	0	0	5370
d__Bacteria	k__unclassified_d__Bacteria	p__Pseudomonadota	c__Gammaproteobacteria	o__Chromatiales	f__Ectothiorhodospiraceae	g__Inmirania	330	182	566	446	730	1024	912	1168	5358
d__Bacteria	k__unclassified_d__Bacteria	p__Bacteroidota	c__Bacteroidia	o__Marinilabiliales	f__Marinifilaceae	g__Ancylomarina	156	540	612	306	842	740	902	1248	5346
d__Bacteria	k__unclassified_d__Bacteria	p__Pseudomonadota	c__Alphaproteobacteria	o__Rhodospirillales	f__Acetobacteraceae	g__Acidocella	604	324	980	746	1230	462	330	666	5342
d__Bacteria	k__unclassified_d__Bacteria	p__Thermodesulfobacteriota	c__Syntrophobacteria	o__Syntrophobacterales	f__Syntrophobacteraceae	g__Desulfacinum	50	28	468	432	852	1174	1164	1166	5334
d__Archaea	k__unclassified_d__Archaea	p__Euryarchaeota	c__Methanomicrobia	o__Methanomicrobiales	f__Methanoregulaceae	g__Methanoregula	122	88	512	434	652	1406	1192	902	5308
d__Bacteria	k__unclassified_d__Bacteria	p__Pseudomonadota	c__Alphaproteobacteria	o__Rhodospirillales	f__Thalassospiraceae	g__Magnetovibrio	388	310	874	436	394	1082	758	1054	5296
d__Bacteria	k__unclassified_d__Bacteria	p__Pseudomonadota	c__Betaproteobacteria	o__Nitrosomonadales	f__Methylophilaceae	g__Methyloradius	76	166	72	198	82	2532	1890	258	5274
d__Bacteria	k__unclassified_d__Bacteria	p__Thermodesulfobacteriota	c__Desulfobulbia	o__Desulfobulbales	f__Desulfobulbaceae	g__Candidatus_Electrothrix	358	478	894	706	376	868	708	862	5250
d__Bacteria	k__unclassified_d__Bacteria	p__Bacteroidota	c__Bacteroidia	o__Bacteroidales	f__unclassified_o__Bacteroidales	g__Candidatus_Azobacteroides	786	568	144	80	642	1096	1024	910	5250
d__Bacteria	k__unclassified_d__Bacteria	p__Candidatus_Hydrogenedentes	c__unclassified_p__Candidatus_Hydrogenedentes	o__unclassified_p__Candidatus_Hydrogenedentes	f__unclassified_p__Candidatus_Hydrogenedentes	g__Candidatus_Hydrogenedens	224	66	650	882	496	966	816	1148	5248
d__Bacteria	k__unclassified_d__Bacteria	p__Actinomycetota	c__Rubrobacteria	o__Rubrobacterales	f__Baekduiaceae	g__Baekduia	52	138	874	920	196	950	1054	1044	5228
d__Bacteria	k__unclassified_d__Bacteria	p__Bacillota	c__Clostridia	o__Moorellales	f__Moorellaceae	g__Thermanaeromonas	8	106	804	922	130	1132	950	1170	5222
d__Bacteria	k__unclassified_d__Bacteria	p__Chlorobiota	c__Chlorobiia	o__Chlorobiales	f__Chlorobiaceae	g__Prosthecochloris	262	138	326	246	604	1156	1310	1174	5216
d__Bacteria	k__unclassified_d__Bacteria	p__Spirochaetota	c__Spirochaetia	o__Leptospirales	f__Leptospiraceae	g__Turneriella	20	294	1422	802	400	782	732	758	5210
d__Bacteria	k__unclassified_d__Bacteria	p__Bacteroidota	c__Bacteroidia	o__Marinilabiliales	f__Marinifilaceae	g__Marinifilum	138	390	760	462	376	1026	786	1252	5190
d__Bacteria	k__unclassified_d__Bacteria	p__Actinomycetota	c__Actinomycetes	o__Bifidobacteriales	f__Bifidobacteriaceae	g__Bifidobacterium	514	1280	728	616	352	464	566	668	5188
d__Bacteria	k__unclassified_d__Bacteria	p__Pseudomonadota	c__Betaproteobacteria	o__unclassified_c__Betaproteobacteria	f__unclassified_c__Betaproteobacteria	g__Candidatus_Desulfobacillus	258	604	300	194	306	1262	1242	1016	5182
d__Bacteria	k__unclassified_d__Bacteria	p__Bacillota	c__Bacilli	o__Lactobacillales	f__Aerococcaceae	g__Aerococcus	590	180	254	106	2236	682	602	532	5182
d__Bacteria	k__unclassified_d__Bacteria	p__Pseudomonadota	c__Alphaproteobacteria	o__Hyphomicrobiales	f__Salinarimonadaceae	g__Salinarimonas	488	346	632	352	2056	516	304	460	5154
d__Bacteria	k__unclassified_d__Bacteria	p__Actinomycetota	c__Actinomycetes	o__Propionibacteriales	f__Propionibacteriaceae	g__Enemella	1172	2906	250	186	524	50	46	16	5150
d__Eukaryota	k__Fungi	p__Zoopagomycota	c__Zoopagomycetes	o__Zoopagales	f__Piptocephalidaceae	g__Syncephalis	454	114	112	44	3802	292	156	172	5146
d__Bacteria	k__unclassified_d__Bacteria	p__Rhodothermota	c__Rhodothermia	o__Rhodothermales	f__Salisaetaceae	g__Longibacter	64	30	390	384	646	1010	1128	1474	5126
d__Bacteria	k__unclassified_d__Bacteria	p__Chloroflexota	c__Dehalococcoidia	o__Dehalococcoidales	f__Dehalococcoidaceae	g__Dehalococcoides	18	86	1164	380	274	1136	1042	1024	5124
d__Bacteria	k__unclassified_d__Bacteria	p__Bacteroidota	c__Flavobacteriia	o__Flavobacteriales	f__Flavobacteriaceae	g__Myroides	1132	1384	274	112	632	582	362	638	5116
d__Bacteria	k__unclassified_d__Bacteria	p__Actinomycetota	c__Actinomycetes	o__Propionibacteriales	f__Propionibacteriaceae	g__Arachnia	1376	3152	122	74	36	122	84	144	5110
d__Bacteria	k__unclassified_d__Bacteria	p__Pseudomonadota	c__Betaproteobacteria	o__Nitrosomonadales	f__Methylophilaceae	g__Candidatus_Methylopumilus	248	180	392	790	106	1832	1194	360	5102
d__Bacteria	k__unclassified_d__Bacteria	p__Actinomycetota	c__Actinomycetes	o__Mycobacteriales	f__Mycobacteriaceae	g__Mycolicibacter	408	1204	1524	1188	146	164	154	314	5102
d__Archaea	k__unclassified_d__Archaea	p__Euryarchaeota	c__Theionarchaea	o__unclassified_c__Theionarchaea	f__unclassified_c__Theionarchaea	g__unclassified_c__Theionarchaea	44	74	570	586	270	1196	1118	1238	5096
d__Bacteria	k__unclassified_d__Bacteria	p__Pseudomonadota	c__Gammaproteobacteria	o__Oceanospirillales	f__Endozoicomonadaceae	g__Endozoicomonas	254	234	1202	480	218	1236	1006	450	5080
d__Bacteria	k__unclassified_d__Bacteria	p__Pseudomonadota	c__Gammaproteobacteria	o__Chromatiales	f__Thioalkalispiraceae	g__Sulfurivermis	412	252	492	178	350	1456	1338	594	5072
d__Bacteria	k__unclassified_d__Bacteria	p__Pseudomonadota	c__Alphaproteobacteria	o__Rhodobacterales	f__Paracoccaceae	g__Haematobacter	324	866	344	116	2520	356	324	222	5072
d__Bacteria	k__unclassified_d__Bacteria	p__Pseudomonadota	c__Gammaproteobacteria	o__Chromatiales	f__Ectothiorhodospiraceae	g__Thiogranum	446	182	572	580	504	836	854	1098	5072
d__Bacteria	k__unclassified_d__Bacteria	p__Pseudomonadota	c__Alphaproteobacteria	o__Rhodospirillales	f__Acetobacteraceae	g__Rubritepida	378	924	1340	838	402	428	424	336	5070
d__Bacteria	k__unclassified_d__Bacteria	p__Cyanobacteriota	c__Cyanophyceae	o__Acaryochloridales	f__Acaryochloridaceae	g__Acaryochloris	248	344	582	824	390	756	876	1046	5066
d__Bacteria	k__unclassified_d__Bacteria	p__Pseudomonadota	c__Alphaproteobacteria	o__Hyphomicrobiales	f__Alsobacteraceae	g__Alsobacter	372	506	962	372	814	758	580	700	5064
d__Bacteria	k__unclassified_d__Bacteria	p__Cyanobacteriota	c__Cyanophyceae	o__Nostocales	f__Aphanizomenonaceae	g__Cylindrospermopsis	2204	130	240	178	202	638	692	776	5060
d__Eukaryota	k__Fungi	p__Ascomycota	c__Dothideomycetes	o__Mycosphaerellales	f__Teratosphaeriaceae	g__Friedmanniomyces	1320	834	754	422	538	406	352	430	5056
d__Bacteria	k__unclassified_d__Bacteria	p__Pseudomonadota	c__Alphaproteobacteria	o__Sphingomonadales	f__Erythrobacteraceae	g__Pelagerythrobacter	328	648	1722	1542	118	130	124	442	5054
d__Bacteria	k__unclassified_d__Bacteria	p__Bacillota	c__Limnochordia	o__Limnochordales	f__Limnochordaceae	g__Limnochorda	62	132	924	678	620	746	874	1008	5044
d__Bacteria	k__unclassified_d__Bacteria	p__Pseudomonadota	c__Gammaproteobacteria	o__Xanthomonadales	f__Rhodanobacteraceae	g__Rudaea	564	466	662	550	510	568	692	1028	5040
d__Bacteria	k__unclassified_d__Bacteria	p__Bacteroidota	c__Cytophagia	o__Cytophagales	f__Reichenbachiellaceae	g__Marinoscillum	130	268	398	198	408	1326	1438	862	5028
d__Bacteria	k__unclassified_d__Bacteria	p__Pseudomonadota	c__Betaproteobacteria	o__Burkholderiales	f__Comamonadaceae	g__Kinneretia	1174	634	542	358	946	540	468	354	5016
d__Bacteria	k__unclassified_d__Bacteria	p__Actinomycetota	c__Actinomycetes	o__Pseudonocardiales	f__Pseudonocardiaceae	g__Saccharomonospora	186	578	2146	1442	64	198	186	214	5014
d__Archaea	k__unclassified_d__Archaea	p__Candidatus_Marsarchaeota	c__unclassified_p__Candidatus_Marsarchaeota	o__unclassified_p__Candidatus_Marsarchaeota	f__unclassified_p__Candidatus_Marsarchaeota	g__unclassified_p__Candidatus_Marsarchaeota	76	120	494	514	1702	728	544	796	4974
d__Bacteria	k__unclassified_d__Bacteria	p__Pseudomonadota	c__Alphaproteobacteria	o__Rhodobacterales	f__Paracoccaceae	g__Aliiroseovarius	108	262	544	292	2830	414	244	258	4952
d__Bacteria	k__unclassified_d__Bacteria	p__Verrucomicrobiota	c__Verrucomicrobiae	o__Verrucomicrobiales	f__Verrucomicrobiaceae	g__Roseibacillus	328	424	1156	936	246	1048	362	442	4942
d__Bacteria	k__unclassified_d__Bacteria	p__Thermodesulfobacteriota	c__Desulfuromonadia	o__Geobacterales	f__Geobacteraceae	g__Pelotalea	20	12	208	292	490	1018	1422	1464	4926
d__Bacteria	k__unclassified_d__Bacteria	p__Pseudomonadota	c__Gammaproteobacteria	o__Chromatiales	f__Ectothiorhodospiraceae	g__Candidatus_Macondimonas	78	240	898	828	96	556	654	1572	4922
d__Bacteria	k__unclassified_d__Bacteria	p__Pseudomonadota	c__Betaproteobacteria	o__Neisseriales	f__Chromobacteriaceae	g__Paludibacterium	378	444	884	338	1244	594	756	280	4918
d__Bacteria	k__unclassified_d__Bacteria	p__Candidatus_Magasanikbacteria	c__unclassified_p__Candidatus_Magasanikbacteria	o__unclassified_p__Candidatus_Magasanikbacteria	f__unclassified_p__Candidatus_Magasanikbacteria	g__unclassified_p__Candidatus_Magasanikbacteria	518	600	436	526	548	824	712	752	4916
d__Bacteria	k__unclassified_d__Bacteria	p__Fusobacteriota	c__Fusobacteriia	o__Fusobacteriales	f__Fusobacteriaceae	g__Fusobacterium	134	314	208	282	248	1514	1390	824	4914
d__Bacteria	k__unclassified_d__Bacteria	p__Pseudomonadota	c__Alphaproteobacteria	o__Hyphomicrobiales	f__Rhodovibrionaceae	g__Pelagibius	576	300	452	322	956	744	628	912	4890
d__Bacteria	k__unclassified_d__Bacteria	p__Pseudomonadota	c__Betaproteobacteria	o__Burkholderiales	f__Alcaligenaceae	g__Verticiella	344	282	1968	788	228	540	418	318	4886
d__Bacteria	k__unclassified_d__Bacteria	p__Thermodesulfobacteriota	c__Desulfovibrionia	o__Desulfovibrionales	f__Desulfomicrobiaceae	g__Desulfomicrobium	150	192	546	402	824	870	796	1104	4884
d__Eukaryota	k__unclassified_d__Eukaryota	p__Ciliophora	c__Oligohymenophorea	o__Peniculida	f__Parameciidae	g__Paramecium	1348	2488	72	20	224	222	336	158	4868
d__Bacteria	k__unclassified_d__Bacteria	p__Actinomycetota	c__Actinomycetes	o__Streptosporangiales	f__Thermomonosporaceae	g__Actinocorallia	136	476	1708	1632	168	168	166	390	4844
d__Bacteria	k__unclassified_d__Bacteria	p__Bacteroidota	c__Cytophagia	o__Cytophagales	f__Spirosomataceae	g__Telluribacter	646	586	810	462	664	602	422	640	4832
d__Bacteria	k__unclassified_d__Bacteria	p__Actinomycetota	c__Thermoleophilia	o__Solirubrobacterales	f__Paraconexibacteraceae	g__Paraconexibacter	36	188	740	606	252	978	920	1112	4832
d__Bacteria	k__unclassified_d__Bacteria	p__Pseudomonadota	c__Gammaproteobacteria	o__Methylococcales	f__Methylothermaceae	g__unclassified_f__Methylothermaceae	80	190	328	90	492	846	1294	1508	4828
d__Bacteria	k__unclassified_d__Bacteria	p__Pseudomonadota	c__Betaproteobacteria	o__Rhodocyclales	f__Zoogloeaceae	g__Cognatazoarcus	180	350	294	144	430	1404	1348	674	4824
d__Bacteria	k__unclassified_d__Bacteria	p__Balneolota	c__Balneolia	o__Balneolales	f__Balneolaceae	g__Balneola	216	448	500	198	270	1004	1164	1024	4824
d__Bacteria	k__unclassified_d__Bacteria	p__Bacillota	c__Clostridia	o__Eubacteriales	f__Clostridiaceae	g__Alkaliphilus	6	40	306	342	148	1450	1480	1050	4822
d__Bacteria	k__unclassified_d__Bacteria	p__Bacillota	c__Bacilli	o__Bacillales	f__Staphylococcaceae	g__Staphylococcus	478	534	752	480	854	576	530	618	4822
d__Bacteria	k__unclassified_d__Bacteria	p__Thermodesulfobacteriota	c__Desulfobulbia	o__Desulfobulbales	f__Desulfocapsaceae	g__Desulfofustis	30	82	402	284	202	1432	1248	1136	4816
d__Bacteria	k__unclassified_d__Bacteria	p__Candidatus_Daviesbacteria	c__unclassified_p__Candidatus_Daviesbacteria	o__unclassified_p__Candidatus_Daviesbacteria	f__unclassified_p__Candidatus_Daviesbacteria	g__unclassified_p__Candidatus_Daviesbacteria	104	348	386	406	366	1018	1000	1182	4810
d__Bacteria	k__unclassified_d__Bacteria	p__Pseudomonadota	c__Alphaproteobacteria	o__Hyphomicrobiales	f__Aurantimonadaceae	g__Jiella	322	776	856	470	408	714	428	830	4804
d__Bacteria	k__unclassified_d__Bacteria	p__Pseudomonadota	c__Gammaproteobacteria	o__Methylococcales	f__Methylococcaceae	g__Methylogaea	400	370	506	606	302	1120	918	574	4796
d__Bacteria	k__unclassified_d__Bacteria	p__Bacteroidota	c__Cytophagia	o__Cytophagales	f__Cytophagaceae	g__Aquirufa	1680	1062	426	144	234	472	400	376	4794
d__Bacteria	k__unclassified_d__Bacteria	p__Pseudomonadota	c__Gammaproteobacteria	o__Xanthomonadales	f__Rhodanobacteraceae	g__Chiayiivirga	56	150	364	158	670	1214	1200	982	4794
d__Bacteria	k__unclassified_d__Bacteria	p__Pseudomonadota	c__Betaproteobacteria	o__Burkholderiales	f__Comamonadaceae	g__Serpentinimonas	722	534	1476	434	132	544	430	512	4784
d__Bacteria	k__unclassified_d__Bacteria	p__Pseudomonadota	c__Betaproteobacteria	o__Burkholderiales	f__Sphaerotilaceae	g__Inhella	528	894	1266	496	422	522	352	296	4776
d__Bacteria	k__unclassified_d__Bacteria	p__Actinomycetota	c__Actinomycetes	o__Streptosporangiales	f__Treboniaceae	g__Trebonia	410	856	1262	1134	280	204	200	426	4772
d__Bacteria	k__unclassified_d__Bacteria	p__Actinomycetota	c__Actinomycetes	o__Propionibacteriales	f__Propionibacteriaceae	g__Luteococcus	1152	2758	216	346	18	50	46	160	4746
d__Archaea	k__unclassified_d__Archaea	p__Euryarchaeota	c__Thermococci	o__Thermococcales	f__Thermococcaceae	g__Thermococcus	122	274	376	318	272	1306	1238	836	4742
d__Bacteria	k__unclassified_d__Bacteria	p__Pseudomonadota	c__Alphaproteobacteria	o__Hyphomicrobiales	f__Stappiaceae	g__Labrenzia	1126	384	638	212	1012	470	322	566	4730
d__Bacteria	k__unclassified_d__Bacteria	p__Candidatus_Kerfeldbacteria	c__unclassified_p__Candidatus_Kerfeldbacteria	o__unclassified_p__Candidatus_Kerfeldbacteria	f__unclassified_p__Candidatus_Kerfeldbacteria	g__unclassified_p__Candidatus_Kerfeldbacteria	94	280	628	744	356	782	806	1038	4728
d__Eukaryota	k__unclassified_d__Eukaryota	p__unclassified_d__Eukaryota	c__Dinophyceae	o__Suessiales	f__Symbiodiniaceae	g__Cladocopium	400	330	728	428	862	844	620	516	4728
d__Bacteria	k__unclassified_d__Bacteria	p__Planctomycetota	c__Candidatus_Brocadiia	o__Candidatus_Brocadiales	f__Candidatus_Brocadiaceae	g__Candidatus_Jettenia	246	170	1184	852	182	608	622	838	4702
d__Bacteria	k__unclassified_d__Bacteria	p__Pseudomonadota	c__Alphaproteobacteria	o__Rhodospirillales	f__Rhodospirillaceae	g__Hypericibacter	726	248	554	322	898	592	510	850	4700
d__Archaea	k__unclassified_d__Archaea	p__Euryarchaeota	c__Candidatus_Methanofastidiosa	o__unclassified_c__Candidatus_Methanofastidiosa	f__unclassified_c__Candidatus_Methanofastidiosa	g__unclassified_c__Candidatus_Methanofastidiosa	178	80	404	184	218	1160	1266	1206	4696
d__Eukaryota	k__Fungi	p__Mucoromycota	c__Mucoromycetes	o__Mucorales	f__Rhizopodaceae	g__Rhizopus	652	696	1182	656	170	474	516	344	4690
d__Bacteria	k__unclassified_d__Bacteria	p__Pseudomonadota	c__Alphaproteobacteria	o__Rhodospirillales	f__Acetobacteraceae	g__Caldovatus	256	112	1454	636	360	736	544	592	4690
d__Bacteria	k__unclassified_d__Bacteria	p__Chloroflexota	c__Dehalococcoidia	o__unclassified_c__Dehalococcoidia	f__unclassified_c__Dehalococcoidia	g__Dehalogenimonas	68	186	712	538	268	950	848	1120	4690
d__Bacteria	k__unclassified_d__Bacteria	p__Pseudomonadota	c__Alphaproteobacteria	o__Rhodospirillales	f__Acetobacteraceae	g__Rhodopila	676	340	708	490	438	574	462	1002	4690
d__Archaea	k__unclassified_d__Archaea	p__Euryarchaeota	c__Methanomicrobia	o__Methanocellales	f__Methanocellaceae	g__Methanocella	34	54	318	462	376	1132	1124	1186	4686
d__Bacteria	k__unclassified_d__Bacteria	p__Bacillota	c__Clostridia	o__Eubacteriales	f__Clostridiaceae	g__Proteiniclasticum	0	14	54	42	140	1648	1862	914	4674
d__Bacteria	k__unclassified_d__Bacteria	p__Pseudomonadota	c__Betaproteobacteria	o__Burkholderiales	f__Alcaligenaceae	g__Pollutimonas	450	296	1046	440	382	764	712	580	4670
d__Bacteria	k__unclassified_d__Bacteria	p__Pseudomonadota	c__Alphaproteobacteria	o__Minwuiales	f__Minwuiaceae	g__Minwuia	270	188	1060	694	446	544	534	930	4666
d__Bacteria	k__unclassified_d__Bacteria	p__Pseudomonadota	c__Alphaproteobacteria	o__Rhodospirillales	f__Geminicoccaceae	g__Tistrella	236	512	1012	674	600	556	488	586	4664
d__Bacteria	k__unclassified_d__Bacteria	p__Balneolota	c__Balneolia	o__Balneolales	f__Balneolaceae	g__Gracilimonas	88	254	382	338	436	1094	1028	1040	4660
d__Bacteria	k__unclassified_d__Bacteria	p__Pseudomonadota	c__Alphaproteobacteria	o__Sphingomonadales	f__Sphingomonadaceae	g__Parasphingorhabdus	594	1438	728	508	554	372	236	228	4658
d__Bacteria	k__unclassified_d__Bacteria	p__Pseudomonadota	c__Alphaproteobacteria	o__Rhodospirillales	f__Acetobacteraceae	g__Neoroseomonas	342	430	806	438	876	530	522	714	4658
d__Archaea	k__unclassified_d__Archaea	p__Candidatus_Thorarchaeota	c__unclassified_p__Candidatus_Thorarchaeota	o__unclassified_p__Candidatus_Thorarchaeota	f__unclassified_p__Candidatus_Thorarchaeota	g__unclassified_p__Candidatus_Thorarchaeota	102	166	254	290	346	1282	1104	1106	4650
d__Bacteria	k__unclassified_d__Bacteria	p__Acidobacteriota	c__Blastocatellia	o__Blastocatellales	f__Blastocatellaceae	g__Aridibacter	92	142	786	704	500	696	710	1004	4634
d__Bacteria	k__unclassified_d__Bacteria	p__Pseudomonadota	c__Alphaproteobacteria	o__Rhodobacterales	f__Paracoccaceae	g__Paenirhodobacter	652	348	482	100	2514	290	154	90	4630
d__Bacteria	k__unclassified_d__Bacteria	p__Cyanobacteriota	c__Cyanophyceae	o__Nostocales	f__Tolypothrichaceae	g__Tolypothrix	558	332	920	584	292	652	682	610	4630
d__Bacteria	k__unclassified_d__Bacteria	p__Pseudomonadota	c__Alphaproteobacteria	o__Rhodobacterales	f__Paracoccaceae	g__Pararhodobacter	354	668	352	178	2070	480	258	256	4616
d__Bacteria	k__unclassified_d__Bacteria	p__Bacteroidota	c__Saprospiria	o__Saprospirales	f__Saprospiraceae	g__Candidatus_Parvibacillus	422	352	314	168	628	1054	886	784	4608
d__Bacteria	k__unclassified_d__Bacteria	p__Pseudomonadota	c__Alphaproteobacteria	o__Rhodospirillales	f__Acetobacteraceae	g__Oleomonas	376	112	672	230	438	1072	1006	700	4606
d__Bacteria	k__unclassified_d__Bacteria	p__Actinomycetota	c__Actinomycetes	o__Micromonosporales	f__Micromonosporaceae	g__Catellatospora	274	716	1296	1064	194	410	200	448	4602
d__Bacteria	k__unclassified_d__Bacteria	p__Actinomycetota	c__Actinomycetes	o__Actinomycetales	f__Actinomycetaceae	g__Ancrocorticia	2754	1512	40	12	26	70	60	114	4588
d__Bacteria	k__unclassified_d__Bacteria	p__Candidatus_Cryosericota	c__Candidatus_Cryosericia	o__Candidatus_Cryosericales	f__Candidatus_Cryosericaceae	g__Candidatus_Cryosericum	8	50	138	96	254	1332	1350	1354	4582
d__Bacteria	k__unclassified_d__Bacteria	p__Pseudomonadota	c__Gammaproteobacteria	o__Chromatiales	f__Chromatiaceae	g__Thiocystis	410	340	598	596	486	634	658	846	4568
d__Bacteria	k__unclassified_d__Bacteria	p__Pseudomonadota	c__Gammaproteobacteria	o__Vibrionales	f__Vibrionaceae	g__Photobacterium	232	372	976	556	280	630	798	722	4566
d__Bacteria	k__unclassified_d__Bacteria	p__Actinomycetota	c__Actinomycetes	o__Micrococcales	f__Dermacoccaceae	g__Yimella	1202	2604	392	214	6	44	32	58	4552
d__Bacteria	k__unclassified_d__Bacteria	p__Pseudomonadota	c__Alphaproteobacteria	o__Rhodospirillales	f__Acetobacteraceae	g__Pseudoroseomonas	474	320	644	332	894	688	606	592	4550
d__Bacteria	k__unclassified_d__Bacteria	p__Pseudomonadota	c__Betaproteobacteria	o__Burkholderiales	f__Burkholderiaceae	g__Zeimonas	372	608	1252	638	336	500	398	432	4536
d__Bacteria	k__unclassified_d__Bacteria	p__Pseudomonadota	c__Gammaproteobacteria	o__Xanthomonadales	f__Rhodanobacteraceae	g__Luteibacter	296	578	524	390	876	538	698	624	4524
d__Bacteria	k__unclassified_d__Bacteria	p__Actinomycetota	c__Nitriliruptoria	o__Salsipaludibacterales	f__Salsipaludibacteraceae	g__Salsipaludibacter	160	440	1760	1502	72	118	154	316	4522
d__Bacteria	k__unclassified_d__Bacteria	p__Pseudomonadota	c__Alphaproteobacteria	o__Rhodospirillales	f__Acetobacteraceae	g__Acetobacter	726	390	1042	338	538	386	446	656	4522
d__Bacteria	k__unclassified_d__Bacteria	p__Pseudomonadota	c__Gammaproteobacteria	o__Thiotrichales	f__Thiotrichaceae	g__Thiomargarita	136	100	730	374	340	802	984	1046	4512
d__Bacteria	k__unclassified_d__Bacteria	p__Pseudomonadota	c__Betaproteobacteria	o__Rhodocyclales	f__Rhodocyclaceae	g__Oryzomicrobium	526	900	362	218	178	804	708	812	4508
d__Bacteria	k__unclassified_d__Bacteria	p__Bacteroidota	c__Bacteroidia	o__Bacteroidales	f__Salinivirgaceae	g__Salinivirga	50	204	222	362	760	1006	896	996	4496
d__Bacteria	k__unclassified_d__Bacteria	p__Pseudomonadota	c__Gammaproteobacteria	o__Alteromonadales	f__Alteromonadaceae	g__Paraglaciecola	152	366	950	582	448	798	650	544	4490
d__Bacteria	k__unclassified_d__Bacteria	p__Bacteroidota	c__Bacteroidia	o__Marinilabiliales	f__Marinilabiliaceae	g__Saccharicrinis	114	266	150	142	1192	942	646	1024	4476
d__Bacteria	k__unclassified_d__Bacteria	p__Candidatus_Doudnabacteria	c__unclassified_p__Candidatus_Doudnabacteria	o__unclassified_p__Candidatus_Doudnabacteria	f__unclassified_p__Candidatus_Doudnabacteria	g__unclassified_p__Candidatus_Doudnabacteria	894	1114	600	270	326	632	288	348	4472
d__Bacteria	k__unclassified_d__Bacteria	p__Actinomycetota	c__Actinomycetes	o__Micromonosporales	f__Micromonosporaceae	g__Planosporangium	274	786	1640	1354	16	98	74	228	4470
d__Bacteria	k__unclassified_d__Bacteria	p__Bacillota	c__Clostridia	o__Eubacteriales	f__Peptococcaceae	g__Candidatus_Desulforudis	96	66	540	492	520	884	886	980	4464
d__Bacteria	k__unclassified_d__Bacteria	p__Pseudomonadota	c__Betaproteobacteria	o__Burkholderiales	f__Burkholderiaceae	g__Trinickia	716	662	848	484	262	528	458	502	4460
d__Bacteria	k__unclassified_d__Bacteria	p__Pseudomonadota	c__Gammaproteobacteria	o__Cellvibrionales	f__Spongiibacteraceae	g__Zhongshania	54	132	944	932	36	826	756	776	4456
d__Bacteria	k__unclassified_d__Bacteria	p__Thermodesulfobacteriota	c__Desulfobulbia	o__Desulfobulbales	f__Desulfobulbaceae	g__Desulfurivibrio	48	78	288	484	628	840	906	1184	4456
d__Bacteria	k__unclassified_d__Bacteria	p__Bacteroidota	c__Sphingobacteriia	o__Sphingobacteriales	f__Sphingobacteriaceae	g__Pseudopedobacter	390	1064	806	508	334	482	368	502	4454
d__Bacteria	k__unclassified_d__Bacteria	p__Chlorobiota	c__Chlorobiia	o__Chlorobiales	f__Chloroherpetonaceae	g__unclassified_f__Chloroherpetonaceae	38	222	124	102	380	1206	1184	1194	4450
d__Bacteria	k__unclassified_d__Bacteria	p__Actinomycetota	c__Actinomycetes	o__Streptosporangiales	f__Streptosporangiaceae	g__Acrocarpospora	422	910	1276	822	114	226	252	420	4442
d__Bacteria	k__unclassified_d__Bacteria	p__Bdellovibrionota	c__Bacteriovoracia	o__Bacteriovoracales	f__Bacteriovoracaceae	g__Peredibacter	266	506	2176	226	66	278	628	294	4440
d__Bacteria	k__unclassified_d__Bacteria	p__Actinomycetota	c__Actinomycetes	o__Pseudonocardiales	f__Pseudonocardiaceae	g__Prauserella	258	886	1434	1180	46	156	136	326	4422
d__Bacteria	k__unclassified_d__Bacteria	p__Bacteroidota	c__Saprospiria	o__Saprospirales	f__Lewinellaceae	g__Flavilitoribacter	874	160	396	118	358	816	750	934	4406
d__Bacteria	k__unclassified_d__Bacteria	p__Actinomycetota	c__Actinomycetes	o__Propionibacteriales	f__Propionibacteriaceae	g__Naumannella	1184	2710	66	14	60	60	60	248	4402
d__Bacteria	k__unclassified_d__Bacteria	p__Bacteroidota	c__Bacteroidia	o__Bacteroidales	f__Williamwhitmaniaceae	g__Williamwhitmania	162	494	142	92	1064	866	700	880	4400
d__Bacteria	k__unclassified_d__Bacteria	p__Pseudomonadota	c__Alphaproteobacteria	o__Sneathiellales	f__Sneathiellaceae	g__Sneathiella	270	386	530	554	438	724	694	802	4398
d__Bacteria	k__unclassified_d__Bacteria	p__Candidatus_Fischerbacteria	c__unclassified_p__Candidatus_Fischerbacteria	o__unclassified_p__Candidatus_Fischerbacteria	f__unclassified_p__Candidatus_Fischerbacteria	g__unclassified_p__Candidatus_Fischerbacteria	194	12	142	112	928	968	892	1144	4392
d__Bacteria	k__unclassified_d__Bacteria	p__Thermodesulfobacteriota	c__Desulfobacteria	o__Desulfobacterales	f__Desulfobacteraceae	g__Desulfobacter	178	120	350	388	472	1202	838	840	4388
d__Eukaryota	k__unclassified_d__Eukaryota	p__Tubulinea	c__Echinamoebida	o__unclassified_c__Echinamoebida	f__unclassified_c__Echinamoebida	g__Vermamoeba	1284	3016	8	0	14	12	24	26	4384
d__Bacteria	k__unclassified_d__Bacteria	p__Bacteroidota	c__Chitinophagia	o__Chitinophagales	f__Chitinophagaceae	g__Paracnuella	1300	1292	86	48	1132	180	180	164	4382
d__Bacteria	k__unclassified_d__Bacteria	p__Candidatus_Fervidibacteria	c__unclassified_p__Candidatus_Fervidibacteria	o__unclassified_p__Candidatus_Fervidibacteria	f__unclassified_p__Candidatus_Fervidibacteria	g__Candidatus_Fervidibacter	34	156	1088	982	236	630	612	638	4376
d__Bacteria	k__unclassified_d__Bacteria	p__Thermodesulfobacteriota	c__Desulfuromonadia	o__Desulfuromonadales	f__Geopsychrobacteraceae	g__Desulfuromusa	184	30	256	402	436	986	1176	902	4372
d__Bacteria	k__unclassified_d__Bacteria	p__Pseudomonadota	c__Alphaproteobacteria	o__Hyphomicrobiales	f__Beijerinckiaceae	g__Beijerinckia	638	346	1088	662	536	288	296	518	4372
d__Bacteria	k__unclassified_d__Bacteria	p__Dictyoglomota	c__Dictyoglomia	o__Dictyoglomales	f__Dictyoglomaceae	g__Dictyoglomus	182	130	722	524	618	672	688	828	4364
d__Bacteria	k__unclassified_d__Bacteria	p__Actinomycetota	c__Actinomycetes	o__Micrococcales	f__Micrococcaceae	g__Nesterenkonia	814	2164	446	318	122	208	182	104	4358
d__Bacteria	k__unclassified_d__Bacteria	p__Thermodesulfobacteriota	c__Desulfovibrionia	o__Desulfovibrionales	f__Desulfonatronaceae	g__Desulfonatronum	70	112	764	430	260	818	928	974	4356
d__Bacteria	k__unclassified_d__Bacteria	p__Bacteroidota	c__Cytophagia	o__Cytophagales	f__Flexibacteraceae	g__Flexibacter	240	390	478	306	662	752	536	990	4354
d__Bacteria	k__unclassified_d__Bacteria	p__Pseudomonadota	c__Alphaproteobacteria	o__Sphingomonadales	f__Sphingomonadaceae	g__Parasphingopyxis	424	502	288	286	976	758	456	664	4354
d__Bacteria	k__unclassified_d__Bacteria	p__Pseudomonadota	c__Alphaproteobacteria	o__Hyphomonadales	f__Hyphomonadaceae	g__Henriciella	568	496	662	538	356	398	388	938	4344
d__Bacteria	k__unclassified_d__Bacteria	p__Actinomycetota	c__Actinomycetes	o__Micrococcales	f__Intrasporangiaceae	g__Terracoccus	1240	2848	82	50	10	26	24	64	4344
d__Bacteria	k__unclassified_d__Bacteria	p__Pseudomonadota	c__Alphaproteobacteria	o__Hyphomicrobiales	f__Pleomorphomonadaceae	g__Pleomorphomonas	376	706	306	150	860	770	494	682	4344
d__Bacteria	k__unclassified_d__Bacteria	p__Cyanobacteriota	c__Cyanophyceae	o__Oscillatoriales	f__unclassified_o__Oscillatoriales	g__unclassified_o__Oscillatoriales	268	298	1126	956	230	510	404	548	4340
d__Bacteria	k__unclassified_d__Bacteria	p__Pseudomonadota	c__Alphaproteobacteria	o__Hyphomicrobiales	f__Beijerinckiaceae	g__Methylocapsa	294	286	244	230	782	714	752	1036	4338
d__Bacteria	k__unclassified_d__Bacteria	p__Thermodesulfobacteriota	c__Desulfobacteria	o__Desulfobacterales	f__Desulfosudaceae	g__Desulfosudis	30	100	254	330	290	1128	1172	1032	4336
d__Bacteria	k__unclassified_d__Bacteria	p__Actinomycetota	c__Actinomycetes	o__Micrococcales	f__Microbacteriaceae	g__Mycetocola	552	774	688	656	386	534	412	306	4308
d__Bacteria	k__unclassified_d__Bacteria	p__Pseudomonadota	c__Alphaproteobacteria	o__Sphingomonadales	f__Erythrobacteraceae	g__Caenibius	892	480	644	520	1344	62	72	276	4290
d__Bacteria	k__unclassified_d__Bacteria	p__Bacteroidota	c__Bacteroidia	o__Marinilabiliales	f__Marinilabiliaceae	g__Anaerophaga	128	156	202	192	970	1116	742	780	4286
d__Bacteria	k__unclassified_d__Bacteria	p__Deinococcota	c__Deinococci	o__Thermales	f__Thermaceae	g__Marinithermus	64	370	1246	760	92	524	694	528	4278
d__Bacteria	k__unclassified_d__Bacteria	p__Pseudomonadota	c__Alphaproteobacteria	o__Rhodobacterales	f__Roseobacteraceae	g__Roseobacter	596	434	314	110	1672	504	298	348	4276
d__Bacteria	k__unclassified_d__Bacteria	p__Actinomycetota	c__Actinomycetes	o__Micrococcales	f__Dermacoccaceae	g__Luteipulveratus	1078	2548	314	216	6	14	18	72	4266
d__Bacteria	k__unclassified_d__Bacteria	p__Pseudomonadota	c__Alphaproteobacteria	o__Rhodobacterales	f__Paracoccaceae	g__Pseudooceanicola	306	266	1144	602	756	556	344	292	4266
d__Bacteria	k__unclassified_d__Bacteria	p__Pseudomonadota	c__Gammaproteobacteria	o__Cellvibrionales	f__Cellvibrionaceae	g__Exilibacterium	60	104	636	1562	70	508	440	886	4266
d__Bacteria	k__unclassified_d__Bacteria	p__Pseudomonadota	c__Betaproteobacteria	o__Neisseriales	f__Chromobacteriaceae	g__Aquitalea	744	1354	602	386	140	416	412	210	4264
d__Bacteria	k__unclassified_d__Bacteria	p__Bacteroidota	c__Bacteroidia	o__Marinilabiliales	f__Prolixibacteraceae	g__Gaoshiqia	110	106	64	52	1750	898	726	546	4252
d__Bacteria	k__unclassified_d__Bacteria	p__Candidatus_Melainabacteria	c__unclassified_p__Candidatus_Melainabacteria	o__Vampirovibrionales	f__unclassified_o__Vampirovibrionales	g__Vampirovibrio	164	290	1884	1328	44	198	130	194	4232
d__Bacteria	k__unclassified_d__Bacteria	p__Pseudomonadota	c__Alphaproteobacteria	o__Rhodospirillales	f__Elioraeaceae	g__Elioraea	408	290	728	478	812	526	372	618	4232
d__Bacteria	k__unclassified_d__Bacteria	p__Bacillota	c__Bacilli	o__Lactobacillales	f__Carnobacteriaceae	g__Trichococcus	22	26	38	18	170	1314	1522	1116	4226
d__Bacteria	k__unclassified_d__Bacteria	p__Pseudomonadota	c__Alphaproteobacteria	o__Rhodobacterales	f__Roseobacteraceae	g__Shimia	400	598	552	1048	692	344	222	360	4216
d__Bacteria	k__unclassified_d__Bacteria	p__Bacteroidota	c__Chitinophagia	o__Chitinophagales	f__Chitinophagaceae	g__Thermoflavifilum	620	342	348	196	312	722	788	874	4202
d__Archaea	k__unclassified_d__Archaea	p__Candidatus_Thermoplasmatota	c__Thermoplasmata	o__Methanomassiliicoccales	f__unclassified_o__Methanomassiliicoccales	g__unclassified_o__Methanomassiliicoccales	8	72	362	454	324	1054	1004	918	4196
d__Bacteria	k__unclassified_d__Bacteria	p__Kiritimatiellota	c__Kiritimatiellia	o__Kiritimatiellales	f__Pontiellaceae	g__Pontiella	172	88	376	276	614	958	922	790	4196
d__Bacteria	k__unclassified_d__Bacteria	p__Pseudomonadota	c__Alphaproteobacteria	o__Sphingomonadales	f__Sphingomonadaceae	g__Rhizorhapis	600	828	942	658	352	208	144	456	4188
d__Bacteria	k__unclassified_d__Bacteria	p__Bacteroidota	c__Chitinophagia	o__Chitinophagales	f__Chitinophagaceae	g__Arachidicoccus	1714	1566	128	66	304	142	90	176	4186
d__unclassified	k__unclassified_d__unclassified	p__unclassified_d__unclassified	c__unclassified_d__unclassified	o__unclassified_d__unclassified	f__unclassified_d__unclassified	g__unclassified_d__unclassified	678	1424	334	336	192	386	570	262	4182
d__Bacteria	k__unclassified_d__Bacteria	p__Bacteroidota	c__Cytophagia	o__Cytophagales	f__Cytophagaceae	g__Siphonobacter	336	694	504	340	544	572	518	668	4176
d__Bacteria	k__unclassified_d__Bacteria	p__Cyanobacteriota	c__Cyanophyceae	o__Nostocales	f__unclassified_o__Nostocales	g__unclassified_o__Nostocales	20	60	130	108	1306	1068	664	804	4160
d__Bacteria	k__unclassified_d__Bacteria	p__Bacillota	c__Bacilli	o__Bacillales	f__Paenibacillaceae	g__Aneurinibacillus	80	208	960	758	204	642	644	650	4146
d__Bacteria	k__unclassified_d__Bacteria	p__Bacteroidota	c__Sphingobacteriia	o__Sphingobacteriales	f__Sphingobacteriaceae	g__Olivibacter	284	776	540	354	446	606	556	580	4142
d__Bacteria	k__unclassified_d__Bacteria	p__unclassified_d__Bacteria	c__Candidatus_Ozemobacteria	o__unclassified_c__Candidatus_Ozemobacteria	f__Candidatus_Ozemobacteraceae	g__Candidatus_Ozemobacter	38	28	584	618	470	846	760	794	4138
d__Bacteria	k__unclassified_d__Bacteria	p__Bacteroidota	c__Cytophagia	o__Cytophagales	f__Microscillaceae	g__Microscilla	206	346	202	332	734	864	722	732	4138
d__Bacteria	k__unclassified_d__Bacteria	p__Actinomycetota	c__Nitriliruptoria	o__Egibacterales	f__Egibacteraceae	g__Egibacter	10	218	1722	1662	6	102	78	332	4130
d__Bacteria	k__unclassified_d__Bacteria	p__Planctomycetota	c__Planctomycetia	o__Gemmatales	f__Gemmataceae	g__Thermogemmata	546	216	818	572	516	456	422	584	4130
d__Bacteria	k__unclassified_d__Bacteria	p__Bacillota	c__Bacilli	o__Bacillales	f__Alicyclobacillaceae	g__Kyrpidia	152	80	452	458	688	704	710	874	4118
d__Bacteria	k__unclassified_d__Bacteria	p__Pseudomonadota	c__Alphaproteobacteria	o__Rhodospirillales	f__Rhodospirillaceae	g__Aliidongia	160	186	438	404	710	720	746	744	4108
d__Bacteria	k__unclassified_d__Bacteria	p__Pseudomonadota	c__Alphaproteobacteria	o__Hyphomicrobiales	f__Phyllobacteriaceae	g__Corticibacterium	440	302	364	248	1512	638	342	256	4102
d__Bacteria	k__unclassified_d__Bacteria	p__Pseudomonadota	c__Alphaproteobacteria	o__Sphingomonadales	f__Sphingomonadaceae	g__Stakelama	244	236	992	706	696	128	196	900	4098
d__Bacteria	k__unclassified_d__Bacteria	p__Thermodesulfobacteriota	c__Desulfobacteria	o__Desulfobacterales	f__Desulfobacteraceae	g__Desulfotignum	68	80	182	176	494	964	1182	944	4090
d__Bacteria	k__unclassified_d__Bacteria	p__Bacteroidota	c__Flavobacteriia	o__Flavobacteriales	f__Cryomorphaceae	g__Cryomorpha	26	262	908	620	320	544	396	1008	4084
d__Bacteria	k__unclassified_d__Bacteria	p__Campylobacterota	c__Epsilonproteobacteria	o__Campylobacterales	f__Sulfurimonadaceae	g__Sulfurimonas	164	308	226	320	362	1052	1052	598	4082
d__Bacteria	k__unclassified_d__Bacteria	p__Pseudomonadota	c__Alphaproteobacteria	o__Sphingomonadales	f__Erythrobacteraceae	g__Altericroceibacterium	1286	270	840	1122	182	74	78	230	4082
d__Bacteria	k__unclassified_d__Bacteria	p__Candidatus_Raymondbacteria	c__unclassified_p__Candidatus_Raymondbacteria	o__unclassified_p__Candidatus_Raymondbacteria	f__unclassified_p__Candidatus_Raymondbacteria	g__unclassified_p__Candidatus_Raymondbacteria	24	86	496	962	196	578	604	1132	4078
d__Bacteria	k__unclassified_d__Bacteria	p__Pseudomonadota	c__Betaproteobacteria	o__Nitrosomonadales	f__Gallionellaceae	g__Sideroxyarcus	198	310	234	278	92	906	1002	1054	4074
d__Bacteria	k__unclassified_d__Bacteria	p__Pseudomonadota	c__Alphaproteobacteria	o__Rhodospirillales	f__Rhodospirillaceae	g__Dongia	508	264	602	460	344	636	518	742	4074
d__Bacteria	k__unclassified_d__Bacteria	p__Pseudomonadota	c__Gammaproteobacteria	o__Alteromonadales	f__Idiomarinaceae	g__Idiomarina	92	278	284	136	658	740	834	1050	4072
d__Bacteria	k__unclassified_d__Bacteria	p__Bacteroidota	c__Cytophagia	o__Cytophagales	f__Cyclobacteriaceae	g__Aquiflexum	886	414	262	126	536	702	680	460	4066
d__Bacteria	k__unclassified_d__Bacteria	p__Pseudomonadota	c__Gammaproteobacteria	o__Cellvibrionales	f__Halieaceae	g__Luminiphilus	322	276	838	752	242	504	528	596	4058
d__Bacteria	k__unclassified_d__Bacteria	p__Actinomycetota	c__Actinomycetes	o__Pseudonocardiales	f__Pseudonocardiaceae	g__Actinomycetospora	320	802	1086	868	78	402	244	254	4054
d__Bacteria	k__unclassified_d__Bacteria	p__Myxococcota	c__unclassified_p__Myxococcota	o__Nannocystales	f__Nannocystaceae	g__Plesiocystis	0	40	704	924	730	902	350	400	4050
d__Bacteria	k__unclassified_d__Bacteria	p__Bacillota	c__Clostridia	o__Eubacteriales	f__Syntrophomonadaceae	g__Dethiobacter	50	76	800	400	248	910	792	774	4050
d__Bacteria	k__unclassified_d__Bacteria	p__Actinomycetota	c__Actinomycetes	o__Kineosporiales	f__Kineosporiaceae	g__Angustibacter	294	900	1092	616	884	92	38	128	4044
d__Bacteria	k__unclassified_d__Bacteria	p__Candidatus_Berkelbacteria	c__unclassified_p__Candidatus_Berkelbacteria	o__unclassified_p__Candidatus_Berkelbacteria	f__unclassified_p__Candidatus_Berkelbacteria	g__unclassified_p__Candidatus_Berkelbacteria	412	506	454	242	126	820	674	800	4034
d__Bacteria	k__unclassified_d__Bacteria	p__Cyanobacteriota	c__Cyanophyceae	o__Oscillatoriales	f__Oscillatoriaceae	g__Moorena	478	210	904	638	422	502	394	486	4034
d__Bacteria	k__unclassified_d__Bacteria	p__Pseudomonadota	c__Gammaproteobacteria	o__Xanthomonadales	f__Xanthomonadaceae	g__Silanimonas	212	612	1192	428	262	522	506	296	4030
d__Bacteria	k__unclassified_d__Bacteria	p__Planctomycetota	c__Phycisphaerae	o__Sedimentisphaerales	f__Anaerohalosphaeraceae	g__Anaerohalosphaera	102	112	432	288	166	1072	1006	836	4014
d__Bacteria	k__unclassified_d__Bacteria	p__Actinomycetota	c__Actinomycetes	o__Micrococcales	f__Ruaniaceae	g__Ruania	734	1682	636	530	82	98	56	174	3992
d__Bacteria	k__unclassified_d__Bacteria	p__unclassified_d__Bacteria	c__Deltaproteobacteria	o__unclassified_c__Deltaproteobacteria	f__Dissulfurirhabdaceae	g__Dissulfurirhabdus	48	58	890	770	512	510	502	700	3990
d__Bacteria	k__unclassified_d__Bacteria	p__Pseudomonadota	c__Alphaproteobacteria	o__Rhodobacterales	f__Paracoccaceae	g__Aquimixticola	942	300	432	64	1840	220	114	56	3968
d__Bacteria	k__unclassified_d__Bacteria	p__Pseudomonadota	c__Alphaproteobacteria	o__Maricaulales	f__Maricaulaceae	g__Hyphobacterium	36	154	486	512	438	770	614	948	3958
d__Bacteria	k__unclassified_d__Bacteria	p__Chlorobiota	c__Chlorobiia	o__Chlorobiales	f__Chlorobiaceae	g__Chlorobaculum	86	384	822	204	334	720	728	676	3954
d__Bacteria	k__unclassified_d__Bacteria	p__Candidatus_Cloacimonadota	c__Candidatus_Cloacimonadia	o__Candidatus_Cloacimonadales	f__Candidatus_Cloacimonadaceae	g__Candidatus_Cloacimonas	58	130	248	102	702	904	922	882	3948
d__Bacteria	k__unclassified_d__Bacteria	p__Pseudomonadota	c__Alphaproteobacteria	o__Rhodospirillales	f__Rhodospirillaceae	g__Novispirillum	696	352	240	74	1340	448	360	428	3938
d__Bacteria	k__unclassified_d__Bacteria	p__Bacillota	c__Clostridia	o__Eubacteriales	f__Lachnospiraceae	g__Blautia	92	136	176	162	266	1102	1114	888	3936
d__Bacteria	k__unclassified_d__Bacteria	p__Pseudomonadota	c__Alphaproteobacteria	o__Maricaulales	f__Maricaulaceae	g__Maricaulis	398	262	1846	732	118	196	174	210	3936
d__Bacteria	k__unclassified_d__Bacteria	p__Actinomycetota	c__Actinomycetes	o__Micrococcales	f__Dermacoccaceae	g__Flexivirga	900	2102	380	250	52	104	52	96	3936
d__Bacteria	k__unclassified_d__Bacteria	p__Actinomycetota	c__Actinomycetes	o__Frankiales	f__Frankiaceae	g__Pseudofrankia	230	546	1058	1126	64	254	264	390	3932
d__Bacteria	k__unclassified_d__Bacteria	p__Pseudomonadota	c__Alphaproteobacteria	o__Hyphomicrobiales	f__Rhizobiaceae	g__Xaviernesmea	858	242	552	210	1168	320	288	292	3930
d__Bacteria	k__unclassified_d__Bacteria	p__Pseudomonadota	c__Betaproteobacteria	o__Neisseriales	f__Chitinibacteraceae	g__Formivibrio	134	344	1118	204	52	912	930	236	3930
d__Bacteria	k__unclassified_d__Bacteria	p__Pseudomonadota	c__Alphaproteobacteria	o__Rhodobacterales	f__Paracoccaceae	g__Phaeovulum	342	732	216	94	2020	232	194	88	3918
d__Bacteria	k__unclassified_d__Bacteria	p__Actinomycetota	c__Actinomycetes	o__Streptosporangiales	f__Streptosporangiaceae	g__Planobispora	110	302	1422	1160	114	276	178	350	3912
d__Bacteria	k__unclassified_d__Bacteria	p__Pseudomonadota	c__Alphaproteobacteria	o__Sphingomonadales	f__Erythrobacteraceae	g__Alteraurantiacibacter	658	166	1722	1126	64	60	46	70	3912
d__Bacteria	k__unclassified_d__Bacteria	p__Pseudomonadota	c__Alphaproteobacteria	o__Hyphomicrobiales	f__Amorphaceae	g__Acuticoccus	284	172	900	276	632	434	530	678	3906
d__Bacteria	k__unclassified_d__Bacteria	p__Thermodesulfobacteriota	c__Syntrophobacteria	o__Syntrophobacterales	f__Syntrophobacteraceae	g__Desulfoferrobacter	10	48	204	290	232	1184	1192	744	3904
d__Bacteria	k__unclassified_d__Bacteria	p__Thermodesulfobacteriota	c__Desulfarculia	o__Desulfarculales	f__Desulfarculaceae	g__Desulfocarbo	46	40	474	232	432	1132	760	780	3896
d__Bacteria	k__unclassified_d__Bacteria	p__Pseudomonadota	c__Betaproteobacteria	o__Burkholderiales	f__unclassified_o__Burkholderiales	g__Pseudorivibacter	436	924	750	438	210	502	354	274	3888
d__Bacteria	k__unclassified_d__Bacteria	p__Planctomycetota	c__Planctomycetia	o__Planctomycetales	f__Planctomycetaceae	g__Crateriforma	388	326	502	180	352	976	668	486	3878
d__Bacteria	k__unclassified_d__Bacteria	p__Chloroflexota	c__Ktedonobacteria	o__Ktedonobacterales	f__Reticulibacteraceae	g__Reticulibacter	96	228	784	440	180	650	708	766	3852
d__Bacteria	k__unclassified_d__Bacteria	p__Pseudomonadota	c__Gammaproteobacteria	o__Cellvibrionales	f__Cellvibrionaceae	g__Aestuariicella	160	46	274	696	134	1144	1040	358	3852
d__Bacteria	k__unclassified_d__Bacteria	p__Pseudomonadota	c__Alphaproteobacteria	o__Hyphomicrobiales	f__Brucellaceae	g__Pseudochrobactrum	1310	226	576	158	1220	130	112	114	3846
d__Bacteria	k__unclassified_d__Bacteria	p__Candidatus_Absconditabacteria	c__unclassified_p__Candidatus_Absconditabacteria	o__unclassified_p__Candidatus_Absconditabacteria	f__unclassified_p__Candidatus_Absconditabacteria	g__unclassified_p__Candidatus_Absconditabacteria	856	2758	34	8	22	54	92	10	3834
d__Bacteria	k__unclassified_d__Bacteria	p__Bacteroidota	c__Bacteroidia	o__Bacteroidales	f__Bacteroidaceae	g__Phocaeicola	82	178	272	204	434	998	940	724	3832
d__Bacteria	k__unclassified_d__Bacteria	p__Actinomycetota	c__Actinomycetes	o__Micrococcales	f__Ruaniaceae	g__Occultella	674	1608	632	462	30	154	100	168	3828
d__Bacteria	k__unclassified_d__Bacteria	p__Myxococcota	c__Myxococcia	o__Myxococcales	f__Myxococcaceae	g__Citreicoccus	20	26	482	602	672	668	568	782	3820
d__Bacteria	k__unclassified_d__Bacteria	p__Pseudomonadota	c__Gammaproteobacteria	o__Arenicellales	f__Arenicellaceae	g__Arenicella	58	102	1294	266	210	478	686	724	3818
d__Bacteria	k__unclassified_d__Bacteria	p__Bacillota	c__Clostridia	o__Eubacteriales	f__Desulfallaceae	g__Desulfotruncus	102	342	226	186	292	758	860	1044	3810
d__Bacteria	k__unclassified_d__Bacteria	p__Bacteroidota	c__Flavobacteriia	o__Flavobacteriales	f__Flavobacteriaceae	g__Nonlabens	584	710	232	112	574	644	348	604	3808
d__Bacteria	k__unclassified_d__Bacteria	p__Bacteroidota	c__Saprospiria	o__Saprospirales	f__Saprospiraceae	g__Membranihabitans	146	186	524	262	694	658	446	884	3800
d__Bacteria	k__unclassified_d__Bacteria	p__Actinomycetota	c__Actinomycetes	o__Streptosporangiales	f__Streptosporangiaceae	g__Sphaerisporangium	274	596	1136	894	66	214	224	386	3790
d__Bacteria	k__unclassified_d__Bacteria	p__Pseudomonadota	c__Alphaproteobacteria	o__Maricaulales	f__Robiginitomaculaceae	g__Robiginitomaculum	214	132	188	144	430	714	982	986	3790
d__Archaea	k__unclassified_d__Archaea	p__Candidatus_Thermoplasmatota	c__Thermoplasmata	o__Thermoplasmatales	f__unclassified_o__Thermoplasmatales	g__unclassified_o__Thermoplasmatales	136	80	628	580	346	692	632	694	3788
d__Bacteria	k__unclassified_d__Bacteria	p__Bacteroidota	c__Saprospiria	o__Saprospirales	f__Saprospiraceae	g__Candidatus_Brachybacter	1324	1502	298	88	184	124	94	172	3786
d__Bacteria	k__unclassified_d__Bacteria	p__Chlorobiota	c__Chlorobiia	o__Chlorobiales	f__Candidatus_Thermochlorobacteriaceae	g__Candidatus_Thermochlorobacter	58	234	150	210	254	988	980	906	3780
d__Bacteria	k__unclassified_d__Bacteria	p__Actinomycetota	c__Thermoleophilia	o__Solirubrobacterales	f__Solirubrobacteraceae	g__Candidatus_Siliceabacter	34	158	742	966	94	630	592	562	3778
d__Bacteria	k__unclassified_d__Bacteria	p__Pseudomonadota	c__Gammaproteobacteria	o__Cellvibrionales	f__Cellvibrionaceae	g__Simiduia	30	74	438	672	86	980	832	666	3778
d__Bacteria	k__unclassified_d__Bacteria	p__Actinomycetota	c__Actinomycetes	o__Micrococcales	f__Micrococcaceae	g__Paeniglutamicibacter	168	450	1126	1106	122	202	306	296	3776
d__Bacteria	k__unclassified_d__Bacteria	p__Campylobacterota	c__Epsilonproteobacteria	o__Campylobacterales	f__Arcobacteraceae	g__Aliarcobacter	832	676	808	150	240	392	392	286	3776
d__Bacteria	k__unclassified_d__Bacteria	p__Bacteroidota	c__Cytophagia	o__Cytophagales	f__Cyclobacteriaceae	g__Echinicola	272	378	400	238	438	768	672	604	3770
d__Bacteria	k__unclassified_d__Bacteria	p__Pseudomonadota	c__Gammaproteobacteria	o__Nevskiales	f__Nevskiaceae	g__Flagellatimonas	114	196	1058	656	226	514	446	556	3766
d__Bacteria	k__unclassified_d__Bacteria	p__Pseudomonadota	c__Gammaproteobacteria	o__Pseudomonadales	f__Marinobacteraceae	g__Mangrovitalea	280	132	896	468	292	856	672	168	3764
d__Bacteria	k__unclassified_d__Bacteria	p__Bacillota	c__Negativicutes	o__Acidaminococcales	f__Acidaminococcaceae	g__Phascolarctobacterium	30	96	336	308	314	798	800	1082	3764
d__Bacteria	k__unclassified_d__Bacteria	p__Actinomycetota	c__Actinomycetes	o__Micromonosporales	f__Micromonosporaceae	g__Asanoa	232	568	1060	872	142	410	208	270	3762
d__Bacteria	k__unclassified_d__Bacteria	p__Bacillota	c__Clostridia	o__Thermoanaerobacterales	f__Thermoanaerobacteraceae	g__Ammonifex	58	102	444	446	180	704	814	1006	3754
d__Bacteria	k__unclassified_d__Bacteria	p__Pseudomonadota	c__Alphaproteobacteria	o__Rhodobacterales	f__Roseobacteraceae	g__Maritimibacter	152	326	480	270	1364	432	350	368	3742
d__Bacteria	k__unclassified_d__Bacteria	p__Bacillota	c__Erysipelotrichia	o__Erysipelotrichales	f__Erysipelotrichaceae	g__Copranaerobaculum	0	0	24	2	92	1316	1570	734	3738
d__Bacteria	k__unclassified_d__Bacteria	p__Bacillota	c__Clostridia	o__Eubacteriales	f__Lachnospiraceae	g__Herbinix	154	268	106	58	212	1204	1172	558	3732
d__Bacteria	k__unclassified_d__Bacteria	p__Bacteroidota	c__Flavobacteriia	o__Flavobacteriales	f__Flavobacteriaceae	g__Psychroflexus	476	344	170	284	628	704	464	660	3730
d__Bacteria	k__unclassified_d__Bacteria	p__Pseudomonadota	c__Gammaproteobacteria	o__Alteromonadales	f__Alteromonadaceae	g__Aestuariibacter	36	80	222	238	140	1092	1016	906	3730
d__Bacteria	k__unclassified_d__Bacteria	p__Thermodesulfobacteriota	c__Desulfobacteria	o__Desulfobacterales	f__Desulfococcaceae	g__Desulfococcus	122	192	220	388	474	704	808	822	3730
d__Bacteria	k__unclassified_d__Bacteria	p__Pseudomonadota	c__Gammaproteobacteria	o__Xanthomonadales	f__Xanthomonadaceae	g__Pseudomarimonas	88	92	320	126	798	658	766	868	3716
d__Bacteria	k__unclassified_d__Bacteria	p__Pseudomonadota	c__Alphaproteobacteria	o__Rhodospirillales	f__Rhodospirillaceae	g__Pararhodospirillum	286	280	366	250	470	696	628	732	3708
d__Bacteria	k__unclassified_d__Bacteria	p__Pseudomonadota	c__Gammaproteobacteria	o__Chromatiales	f__Sedimenticolaceae	g__Thiolapillus	138	110	416	156	466	726	778	918	3708
d__Bacteria	k__unclassified_d__Bacteria	p__Pseudomonadota	c__Gammaproteobacteria	o__Xanthomonadales	f__Rhodanobacteraceae	g__Ahniella	394	862	616	176	370	352	428	508	3706
d__Bacteria	k__unclassified_d__Bacteria	p__Acidobacteriota	c__Terriglobia	o__Terriglobales	f__Acidobacteriaceae	g__Pseudacidobacterium	50	32	448	324	678	612	722	830	3696
d__Bacteria	k__unclassified_d__Bacteria	p__Bacteroidota	c__Cytophagia	o__Cytophagales	f__Cesiribacteraceae	g__Nafulsella	46	236	758	522	366	508	398	862	3696
d__Bacteria	k__unclassified_d__Bacteria	p__Bacteroidota	c__Bacteroidia	o__Bacteroidales	f__Tenuifilaceae	g__Tenuifilum	164	228	448	344	376	754	652	722	3688
d__Bacteria	k__unclassified_d__Bacteria	p__unclassified_d__Bacteria	c__unclassified_d__Bacteria	o__unclassified_d__Bacteria	f__unclassified_d__Bacteria	g__Candidatus_Aegiribacteria	110	80	316	192	722	798	694	766	3678
d__Bacteria	k__unclassified_d__Bacteria	p__Pseudomonadota	c__Alphaproteobacteria	o__Rickettsiales	f__Rickettsiaceae	g__Rickettsia	722	474	458	314	744	272	344	348	3676
d__Bacteria	k__unclassified_d__Bacteria	p__Pseudomonadota	c__Alphaproteobacteria	o__Hyphomicrobiales	f__Hyphomicrobiaceae	g__Rhodomicrobium	344	262	434	228	708	542	590	568	3676
d__Bacteria	k__unclassified_d__Bacteria	p__Bacteroidota	c__Cytophagia	o__Cytophagales	f__Fulvivirgaceae	g__Pseudochryseolinea	948	504	374	376	330	368	200	566	3666
d__Archaea	k__unclassified_d__Archaea	p__Candidatus_Altiarchaeota	c__unclassified_p__Candidatus_Altiarchaeota	o__Candidatus_Altiarchaeales	f__unclassified_o__Candidatus_Altiarchaeales	g__unclassified_o__Candidatus_Altiarchaeales	24	98	538	252	394	652	736	970	3664
d__Bacteria	k__unclassified_d__Bacteria	p__Actinomycetota	c__Actinomycetes	o__Mycobacteriales	f__Nocardiaceae	g__Prescottella	270	838	800	1054	182	112	136	264	3656
d__Bacteria	k__unclassified_d__Bacteria	p__Pseudomonadota	c__Alphaproteobacteria	o__Hyphomicrobiales	f__Notoacmeibacteraceae	g__Notoacmeibacter	332	224	270	92	560	818	608	750	3654
d__Bacteria	k__unclassified_d__Bacteria	p__Pseudomonadota	c__Hydrogenophilia	o__Hydrogenophilales	f__Hydrogenophilaceae	g__Tepidiphilus	214	472	442	490	116	670	798	448	3650
d__Bacteria	k__unclassified_d__Bacteria	p__Thermodesulfobacteriota	c__Thermodesulfobacteria	o__Thermodesulfobacteriales	f__Thermodesulfobacteriaceae	g__Thermosulfurimonas	20	40	346	532	376	624	862	848	3648
d__Bacteria	k__unclassified_d__Bacteria	p__Bacillota	c__Clostridia	o__Eubacteriales	f__Clostridiaceae	g__Geosporobacter	22	60	84	94	98	1262	1360	660	3640
d__Bacteria	k__unclassified_d__Bacteria	p__Actinomycetota	c__Actinomycetes	o__Micromonosporales	f__Micromonosporaceae	g__Plantactinospora	352	894	818	546	88	250	304	382	3634
d__Bacteria	k__unclassified_d__Bacteria	p__Thermotogota	c__Thermotogae	o__Kosmotogales	f__Kosmotogaceae	g__Mesotoga	22	48	494	212	174	892	868	920	3630
d__Bacteria	k__unclassified_d__Bacteria	p__Pseudomonadota	c__Gammaproteobacteria	o__Chromatiales	f__Chromatiaceae	g__Candidatus_Tenderia	198	184	1130	442	216	488	418	542	3618
d__Bacteria	k__unclassified_d__Bacteria	p__Bacillota	c__Clostridia	o__Thermoanaerobacterales	f__Thermoanaerobacteraceae	g__Gelria	6	84	468	876	266	564	596	756	3616
d__Bacteria	k__unclassified_d__Bacteria	p__Pseudomonadota	c__Alphaproteobacteria	o__Rhodospirillales	f__Thalassobaculaceae	g__Nisaea	294	358	1010	740	258	358	246	350	3614
d__Bacteria	k__unclassified_d__Bacteria	p__Actinomycetota	c__Actinomycetes	o__Micromonosporales	f__Micromonosporaceae	g__Actinocatenispora	166	470	1042	1040	60	260	278	296	3612
d__Bacteria	k__unclassified_d__Bacteria	p__Pseudomonadota	c__Gammaproteobacteria	o__Thiotrichales	f__Thiotrichaceae	g__Leucothrix	412	672	734	350	364	408	434	224	3598
d__Bacteria	k__unclassified_d__Bacteria	p__Pseudomonadota	c__Betaproteobacteria	o__Burkholderiales	f__Alcaligenaceae	g__Paralcaligenes	334	470	764	350	320	556	314	486	3594
d__Bacteria	k__unclassified_d__Bacteria	p__Pseudomonadota	c__Alphaproteobacteria	o__Rhodobacterales	f__Paracoccaceae	g__Roseinatronobacter	148	230	284	138	2350	218	136	88	3592
d__Bacteria	k__unclassified_d__Bacteria	p__Pseudomonadota	c__Gammaproteobacteria	o__Enterobacterales	f__Pectobacteriaceae	g__Pectobacterium	128	298	212	244	206	904	980	610	3582
d__Bacteria	k__unclassified_d__Bacteria	p__Bacteroidota	c__Flavobacteriia	o__Flavobacteriales	f__Flavobacteriaceae	g__Arenibacter	802	748	336	258	392	436	304	304	3580
d__Bacteria	k__unclassified_d__Bacteria	p__Pseudomonadota	c__Gammaproteobacteria	o__Chromatiales	f__Granulosicoccaceae	g__Sulfuriflexus	92	44	154	224	220	898	1068	880	3580
d__Bacteria	k__unclassified_d__Bacteria	p__Pseudomonadota	c__Alphaproteobacteria	o__Hyphomicrobiales	f__Methylobacteriaceae	g__Enterovirga	400	186	680	416	724	360	310	500	3576
d__Bacteria	k__unclassified_d__Bacteria	p__Bacteroidota	c__Cytophagia	o__Cytophagales	f__Hymenobacteraceae	g__Botryobacter	86	298	632	304	346	562	516	830	3574
d__Bacteria	k__unclassified_d__Bacteria	p__Pseudomonadota	c__Alphaproteobacteria	o__Sphingomonadales	f__Sphingomonadaceae	g__Sphingosinithalassobacter	172	396	1166	946	226	142	160	364	3572
d__Bacteria	k__unclassified_d__Bacteria	p__Actinomycetota	c__Actinomycetes	o__Kineosporiales	f__Kineosporiaceae	g__Quadrisphaera	306	764	1206	982	20	76	78	138	3570
d__Bacteria	k__unclassified_d__Bacteria	p__Cyanobacteriota	c__Cyanophyceae	o__Synechococcales	f__unclassified_o__Synechococcales	g__unclassified_o__Synechococcales	46	130	646	372	576	542	582	672	3566
d__Bacteria	k__unclassified_d__Bacteria	p__Pseudomonadota	c__Alphaproteobacteria	o__Hyphomicrobiales	f__Xanthobacteraceae	g__Azorhizobium	314	256	394	274	672	526	452	676	3564
d__Bacteria	k__unclassified_d__Bacteria	p__Pseudomonadota	c__Gammaproteobacteria	o__Chromatiales	f__Ectothiorhodospiraceae	g__Alkalilimnicola	80	132	466	620	174	866	760	460	3558
d__Bacteria	k__unclassified_d__Bacteria	p__Pseudomonadota	c__Alphaproteobacteria	o__Rhodospirillales	f__Acetobacteraceae	g__Komagataeibacter	390	450	468	280	1032	324	260	354	3558
d__Bacteria	k__unclassified_d__Bacteria	p__Pseudomonadota	c__Alphaproteobacteria	o__Hyphomicrobiales	f__Rhizobiaceae	g__Mycoplana	1266	248	496	52	988	238	94	172	3554
d__Bacteria	k__unclassified_d__Bacteria	p__Pseudomonadota	c__Alphaproteobacteria	o__Rhodospirillales	f__Azospirillaceae	g__Arenibaculum	216	276	582	412	336	514	592	626	3554
d__Bacteria	k__unclassified_d__Bacteria	p__Bacteroidota	c__unclassified_p__Bacteroidota	o__Candidatus_Sulfidibacteriales	f__unclassified_o__Candidatus_Sulfidibacteriales	g__Candidatus_Sulfidibacterium	140	358	544	296	358	516	412	924	3548
d__Bacteria	k__unclassified_d__Bacteria	p__Pseudomonadota	c__Gammaproteobacteria	o__Chromatiales	f__Ectothiorhodospiraceae	g__Nitrococcus	188	182	670	524	118	766	638	462	3548
d__Bacteria	k__unclassified_d__Bacteria	p__Bacillota	c__Clostridia	o__Eubacteriales	f__Clostridiaceae	g__Youngiibacter	112	40	194	122	132	1122	1142	680	3544
d__Bacteria	k__unclassified_d__Bacteria	p__Pseudomonadota	c__Gammaproteobacteria	o__Methylococcales	f__Methylococcaceae	g__Methyloglobulus	110	278	346	330	276	726	776	698	3540
d__Bacteria	k__unclassified_d__Bacteria	p__Pseudomonadota	c__Alphaproteobacteria	o__Rhodospirillales	f__Azospirillaceae	g__Nitrospirillum	688	346	406	158	770	386	278	502	3534
d__Bacteria	k__unclassified_d__Bacteria	p__Actinomycetota	c__Actinomycetes	o__Kitasatosporales	f__Streptomycetaceae	g__Streptacidiphilus	110	466	678	596	118	388	540	638	3534
d__Bacteria	k__unclassified_d__Bacteria	p__Bacteroidota	c__Cytophagia	o__Cytophagales	f__Flammeovirgaceae	g__Flammeovirga	238	494	178	164	652	584	478	744	3532
d__Bacteria	k__unclassified_d__Bacteria	p__Pseudomonadota	c__Betaproteobacteria	o__Neisseriales	f__Leeiaceae	g__Leeia	224	424	632	514	116	694	696	232	3532
d__Bacteria	k__unclassified_d__Bacteria	p__Pseudomonadota	c__Gammaproteobacteria	o__Methylococcales	f__Methylococcaceae	g__Methylotetracoccus	486	516	420	316	318	590	348	530	3524
d__Eukaryota	k__unclassified_d__Eukaryota	p__Ciliophora	c__Oligohymenophorea	o__Hymenostomatida	f__Tetrahymenidae	g__Tetrahymena	812	1980	216	8	170	34	266	34	3520
d__Bacteria	k__unclassified_d__Bacteria	p__Bacillota	c__Clostridia	o__Eubacteriales	f__Heliobacteriaceae	g__Heliomicrobium	108	138	860	812	104	518	544	434	3518
d__Bacteria	k__unclassified_d__Bacteria	p__Bacillota	c__Bacilli	o__Bacillales	f__Bacillaceae	g__Anoxybacillus	12	126	422	422	198	726	904	690	3500
d__Bacteria	k__unclassified_d__Bacteria	p__Pseudomonadota	c__Gammaproteobacteria	o__Chromatiales	f__Ectothiorhodospiraceae	g__Acidihalobacter	226	140	544	358	182	658	650	736	3494
d__Bacteria	k__unclassified_d__Bacteria	p__Actinomycetota	c__Actinomycetes	o__Micrococcales	f__Micrococcaceae	g__Citricoccus	454	664	630	506	264	488	290	196	3492
d__Bacteria	k__unclassified_d__Bacteria	p__Pseudomonadota	c__Alphaproteobacteria	o__Rhodospirillales	f__Rhodospirillaceae	g__Rhodospirillum	208	128	356	228	448	702	584	836	3490
d__Bacteria	k__unclassified_d__Bacteria	p__Bacillota	c__Clostridia	o__Halanaerobiales	f__Halobacteroidaceae	g__Orenia	4	8	154	74	134	1106	1252	754	3486
d__Bacteria	k__unclassified_d__Bacteria	p__Pseudomonadota	c__Alphaproteobacteria	o__Kordiimonadales	f__Kordiimonadaceae	g__Kordiimonas	332	304	456	338	514	448	416	674	3482
d__Bacteria	k__unclassified_d__Bacteria	p__Pseudomonadota	c__Alphaproteobacteria	o__Hyphomicrobiales	f__Rhodovibrionaceae	g__Tistlia	170	132	376	356	314	766	668	700	3482
d__Bacteria	k__unclassified_d__Bacteria	p__Pseudomonadota	c__Alphaproteobacteria	o__Hyphomicrobiales	f__Rhizobiaceae	g__Allorhizobium	674	274	284	64	760	578	418	430	3482
d__Bacteria	k__unclassified_d__Bacteria	p__Myxococcota	c__Myxococcia	o__Myxococcales	f__Archangiaceae	g__Melittangium	46	132	772	1130	344	406	284	368	3482
d__Bacteria	k__unclassified_d__Bacteria	p__Actinomycetota	c__Actinomycetes	o__Mycobacteriales	f__Nocardiaceae	g__Aldersonia	56	236	1180	920	252	216	280	338	3478
d__Bacteria	k__unclassified_d__Bacteria	p__Bacteroidota	c__Flavobacteriia	o__Flavobacteriales	f__Weeksellaceae	g__Empedobacter	678	908	230	162	368	376	384	370	3476
d__Bacteria	k__unclassified_d__Bacteria	p__Bacteroidota	c__Bacteroidia	o__Marinilabiliales	f__Marinilabiliaceae	g__Breznakibacter	106	244	430	306	584	584	394	824	3472
d__Bacteria	k__unclassified_d__Bacteria	p__Bacteroidota	c__Bacteroidia	o__Bacteroidales	f__Dysgonomonadaceae	g__Seramator	26	72	340	250	682	1034	740	322	3466
d__Bacteria	k__unclassified_d__Bacteria	p__Thermodesulfobacteriota	c__Desulfovibrionia	o__Desulfovibrionales	f__Desulfovibrionaceae	g__Bilophila	78	24	176	110	726	728	666	952	3460
d__Bacteria	k__unclassified_d__Bacteria	p__Bacteroidota	c__Bacteroidia	o__Bacteroidales	f__Tenuifilaceae	g__Perlabentimonas	96	186	392	216	116	776	934	740	3456
d__Bacteria	k__unclassified_d__Bacteria	p__Bacillota	c__Negativicutes	o__Selenomonadales	f__Sporomusaceae	g__Pelosinus	302	304	560	350	98	530	548	764	3456
d__Bacteria	k__unclassified_d__Bacteria	p__Pseudomonadota	c__Alphaproteobacteria	o__Hyphomicrobiales	f__Xanthobacteraceae	g__Aquabacter	444	148	646	354	684	476	388	312	3452
d__Bacteria	k__unclassified_d__Bacteria	p__Actinomycetota	c__Actinomycetes	o__Geodermatophilales	f__Geodermatophilaceae	g__Klenkia	230	566	844	688	196	228	262	434	3448
d__Bacteria	k__unclassified_d__Bacteria	p__Verrucomicrobiota	c__Verrucomicrobiae	o__Verrucomicrobiales	f__Verrucomicrobiaceae	g__Phragmitibacter	716	1362	286	208	610	114	58	90	3444
d__Bacteria	k__unclassified_d__Bacteria	p__Bacillota	c__Tissierellia	o__Tissierellales	f__Tissierellaceae	g__Tissierella	36	40	128	150	134	1052	1106	796	3442
d__Bacteria	k__unclassified_d__Bacteria	p__Thermodesulfobacteriota	c__Desulfarculia	o__Desulfarculales	f__Desulfarculaceae	g__Dethiosulfatarculus	4	14	98	84	314	1026	946	948	3434
d__Bacteria	k__unclassified_d__Bacteria	p__Pseudomonadota	c__Alphaproteobacteria	o__Hyphomicrobiales	f__Devosiaceae	g__Youhaiella	210	412	1008	314	290	358	324	510	3426
d__Bacteria	k__unclassified_d__Bacteria	p__Pseudomonadota	c__Gammaproteobacteria	o__Cellvibrionales	f__Spongiibacteraceae	g__Oceanicoccus	112	66	340	1862	78	314	322	324	3418
d__Bacteria	k__unclassified_d__Bacteria	p__Planctomycetota	c__Planctomycetia	o__Pirellulales	f__Lacipirellulaceae	g__Pirellulimonas	368	238	1008	300	168	540	390	388	3400
d__Bacteria	k__unclassified_d__Bacteria	p__Pseudomonadota	c__Gammaproteobacteria	o__Oceanospirillales	f__Oleiphilaceae	g__Oleiphilus	116	106	610	856	78	770	562	298	3396
d__Bacteria	k__unclassified_d__Bacteria	p__Bacillota	c__Erysipelotrichia	o__Erysipelotrichales	f__Erysipelotrichaceae	g__Traorella	0	0	20	4	94	1256	1416	600	3390
d__Bacteria	k__unclassified_d__Bacteria	p__Bacillota	c__Clostridia	o__Eubacteriales	f__Peptococcaceae	g__Candidatus_Formimonas	2	10	106	40	184	972	1016	1046	3376
d__Bacteria	k__unclassified_d__Bacteria	p__Pseudomonadota	c__Betaproteobacteria	o__Nitrosomonadales	f__Thiobacillaceae	g__Sulfuritortus	316	808	286	302	48	636	490	488	3374
d__Bacteria	k__unclassified_d__Bacteria	p__Nitrospirota	c__Nitrospiria	o__Nitrospirales	f__Nitrospiraceae	g__Leptospirillum	182	32	402	408	604	440	564	738	3370
d__Eukaryota	k__Fungi	p__Ascomycota	c__Saccharomycetes	o__Saccharomycetales	f__Lipomycetaceae	g__Lipomyces	200	336	1106	1128	90	174	120	212	3366
d__Bacteria	k__unclassified_d__Bacteria	p__Chloroflexota	c__Ktedonobacteria	o__Ktedonobacterales	f__Ktedonosporobacteraceae	g__Ktedonosporobacter	48	248	768	520	154	554	516	556	3364
d__Bacteria	k__unclassified_d__Bacteria	p__Verrucomicrobiota	c__Terrimicrobiia	o__Terrimicrobiales	f__Terrimicrobiaceae	g__Terrimicrobium	424	114	388	384	1054	538	200	258	3360
d__Bacteria	k__unclassified_d__Bacteria	p__Bacteroidota	c__Bacteroidia	o__Bacteroidales	f__Prevotellaceae	g__Paraprevotella	74	74	28	6	192	1144	1232	604	3354
d__Bacteria	k__unclassified_d__Bacteria	p__Campylobacterota	c__Epsilonproteobacteria	o__Campylobacterales	f__Sulfurovaceae	g__Sulfurovum	102	228	796	406	330	594	364	532	3352
d__Bacteria	k__unclassified_d__Bacteria	p__Chloroflexota	c__Ktedonobacteria	o__Ktedonobacterales	f__Thermosporotrichaceae	g__Thermosporothrix	20	94	772	444	152	564	582	720	3348
d__Bacteria	k__unclassified_d__Bacteria	p__Bacteroidota	c__Sphingobacteriia	o__Sphingobacteriales	f__Sphingobacteriaceae	g__Hufsiella	510	434	402	262	324	450	518	444	3344
d__Bacteria	k__unclassified_d__Bacteria	p__Pseudomonadota	c__Gammaproteobacteria	o__Salinisphaerales	f__Salinisphaeraceae	g__Salinisphaera	274	194	636	490	456	480	512	296	3338
d__Bacteria	k__unclassified_d__Bacteria	p__Acidobacteriota	c__Terriglobia	o__Terriglobales	f__Acidobacteriaceae	g__Acidisarcina	182	24	780	624	476	364	324	560	3334
d__Bacteria	k__unclassified_d__Bacteria	p__Pseudomonadota	c__Alphaproteobacteria	o__Rhodobacterales	f__Roseobacteraceae	g__Leisingera	348	170	378	154	1742	186	144	204	3326
d__Bacteria	k__unclassified_d__Bacteria	p__Bacillota	c__Bacilli	o__Bacillales	f__Bacillaceae	g__Oceanobacillus	30	32	270	148	348	710	790	996	3324
d__Bacteria	k__unclassified_d__Bacteria	p__Pseudomonadota	c__Betaproteobacteria	o__Burkholderiales	f__Alcaligenaceae	g__Parapusillimonas	318	364	678	322	344	590	456	244	3316
d__Bacteria	k__unclassified_d__Bacteria	p__Abditibacteriota	c__Abditibacteriia	o__Abditibacteriales	f__Abditibacteriaceae	g__Abditibacterium	122	204	1076	850	98	300	382	284	3316
d__Bacteria	k__unclassified_d__Bacteria	p__Pseudomonadota	c__Alphaproteobacteria	o__Rhodobacterales	f__Paracoccaceae	g__Yoonia	104	332	206	106	1646	332	272	318	3316
d__Bacteria	k__unclassified_d__Bacteria	p__Pseudomonadota	c__Gammaproteobacteria	o__Chromatiales	f__Chromatiaceae	g__Allochromatium	634	754	448	368	94	484	302	230	3314
d__Bacteria	k__unclassified_d__Bacteria	p__Campylobacterota	c__Epsilonproteobacteria	o__Campylobacterales	f__Campylobacteraceae	g__Campylobacter	154	136	578	770	206	364	452	640	3300
d__Bacteria	k__unclassified_d__Bacteria	p__Candidatus_Fermentibacteria	c__unclassified_p__Candidatus_Fermentibacteria	o__unclassified_p__Candidatus_Fermentibacteria	f__unclassified_p__Candidatus_Fermentibacteria	g__Candidatus_Sabulitectum	162	76	802	568	360	420	356	556	3300
d__Bacteria	k__unclassified_d__Bacteria	p__Pseudomonadota	c__Alphaproteobacteria	o__Rhodobacterales	f__Paracoccaceae	g__Tritonibacter	592	232	358	82	1562	216	94	156	3292
d__Archaea	k__unclassified_d__Archaea	p__Euryarchaeota	c__Candidatus_Methanofastidiosa	o__unclassified_c__Candidatus_Methanofastidiosa	f__unclassified_c__Candidatus_Methanofastidiosa	g__Candidatus_Methanofastidiosum	16	62	168	244	128	986	1046	622	3272
d__Bacteria	k__unclassified_d__Bacteria	p__Bacteroidota	c__Cytophagia	o__Cytophagales	f__Thermonemataceae	g__Thermonema	92	204	360	318	344	584	716	642	3260
d__Bacteria	k__unclassified_d__Bacteria	p__Actinomycetota	c__Actinomycetes	o__Streptosporangiales	f__Streptosporangiaceae	g__Planotetraspora	216	436	944	672	160	244	236	350	3258
d__Bacteria	k__unclassified_d__Bacteria	p__Pseudomonadota	c__Betaproteobacteria	o__Neisseriales	f__Chitinibacteraceae	g__Iodobacter	142	648	1262	538	74	220	210	160	3254
d__Bacteria	k__unclassified_d__Bacteria	p__Bacillota	c__Tissierellia	o__unclassified_c__Tissierellia	f__unclassified_c__Tissierellia	g__Sedimentibacter	38	40	112	60	116	1042	1168	676	3252
d__Bacteria	k__unclassified_d__Bacteria	p__Pseudomonadota	c__Gammaproteobacteria	o__Cardiobacteriales	f__Cardiobacteriaceae	g__Dichelobacter	4	4	16	16	80	1224	1374	522	3240
d__Bacteria	k__unclassified_d__Bacteria	p__Pseudomonadota	c__Alphaproteobacteria	o__Candidatus_Pelagibacterales	f__Candidatus_Pelagibacteraceae	g__Candidatus_Pelagibacter	212	232	574	370	492	522	388	440	3230
d__Bacteria	k__unclassified_d__Bacteria	p__Pseudomonadota	c__Alphaproteobacteria	o__Hyphomicrobiales	f__Phyllobacteriaceae	g__Oricola	746	210	412	254	740	240	268	360	3230
d__Bacteria	k__unclassified_d__Bacteria	p__Actinomycetota	c__Coriobacteriia	o__Eggerthellales	f__Eggerthellaceae	g__Adlercreutzia	332	736	72	22	82	680	562	742	3228
d__Bacteria	k__unclassified_d__Bacteria	p__Actinomycetota	c__Actinomycetes	o__Micrococcales	f__Dermacoccaceae	g__Dermacoccus	690	1690	232	146	90	136	104	132	3220
d__Bacteria	k__unclassified_d__Bacteria	p__Actinomycetota	c__Actinomycetes	o__Micrococcales	f__Promicromonosporaceae	g__Antribacter	458	1348	742	398	12	82	70	90	3200
d__Bacteria	k__unclassified_d__Bacteria	p__Pseudomonadota	c__Gammaproteobacteria	o__Methylococcales	f__Methylococcaceae	g__Methylicorpusculum	52	60	146	302	204	690	846	898	3198
d__Bacteria	k__unclassified_d__Bacteria	p__Pseudomonadota	c__Betaproteobacteria	o__Burkholderiales	f__Sutterellaceae	g__Sutterella	404	338	1362	396	122	276	154	132	3184
d__Bacteria	k__unclassified_d__Bacteria	p__Pseudomonadota	c__Betaproteobacteria	o__Nitrosomonadales	f__Methylophilaceae	g__Pseudomethylobacillus	148	364	54	210	54	1318	880	148	3176
d__Bacteria	k__unclassified_d__Bacteria	p__Bdellovibrionota	c__Oligoflexia	o__Oligoflexales	f__Pseudobacteriovoracaceae	g__Pseudobacteriovorax	36	22	1374	680	42	178	186	656	3174
d__Bacteria	k__unclassified_d__Bacteria	p__Bacillota	c__Clostridia	o__Thermoanaerobacterales	f__Thermoanaerobacteraceae	g__Desulfovirgula	10	52	444	498	400	500	620	650	3174
d__Bacteria	k__unclassified_d__Bacteria	p__Actinomycetota	c__Actinomycetes	o__Micrococcales	f__Microbacteriaceae	g__Frigoribacterium	218	518	858	706	178	228	130	334	3170
d__Bacteria	k__unclassified_d__Bacteria	p__Candidatus_Peregrinibacteria	c__Candidatus_Peribacteria	o__unclassified_c__Candidatus_Peribacteria	f__unclassified_c__Candidatus_Peribacteria	g__unclassified_c__Candidatus_Peribacteria	522	568	266	126	126	490	482	578	3158
d__Bacteria	k__unclassified_d__Bacteria	p__Bacillota	c__Clostridia	o__Thermoanaerobacterales	f__Thermoanaerobacteraceae	g__Thermoanaerobacter	62	148	642	480	160	520	536	608	3156
d__Bacteria	k__unclassified_d__Bacteria	p__Bacillota	c__Negativicutes	o__Selenomonadales	f__Selenomonadaceae	g__Selenomonas	28	102	940	610	156	414	402	472	3124
d__Bacteria	k__unclassified_d__Bacteria	p__Pseudomonadota	c__Gammaproteobacteria	o__Nevskiales	f__Nevskiaceae	g__Polycyclovorans	134	50	698	300	90	248	142	1460	3122
d__Bacteria	k__unclassified_d__Bacteria	p__Pseudomonadota	c__Betaproteobacteria	o__Burkholderiales	f__Burkholderiaceae	g__Quisquiliibacterium	252	386	530	254	380	448	464	406	3120
d__Bacteria	k__unclassified_d__Bacteria	p__Bacillota	c__Bacilli	o__Bacillales	f__Thermoactinomycetaceae	g__Planifilum	14	120	604	576	188	510	526	582	3120
d__Bacteria	k__unclassified_d__Bacteria	p__Pseudomonadota	c__Alphaproteobacteria	o__Rhodobacterales	f__Roseobacteraceae	g__Sagittula	690	228	312	62	1400	190	130	102	3114
d__Bacteria	k__unclassified_d__Bacteria	p__Bacillota	c__Clostridia	o__Eubacteriales	f__Peptococcaceae	g__Paradesulfitobacterium	0	36	226	208	76	582	990	996	3114
d__Bacteria	k__unclassified_d__Bacteria	p__unclassified_d__Bacteria	c__unclassified_d__Bacteria	o__unclassified_d__Bacteria	f__unclassified_d__Bacteria	g__Candidatus_Stahlbacteria	26	36	488	522	116	608	566	750	3112
d__Bacteria	k__unclassified_d__Bacteria	p__Bacteroidota	c__Sphingobacteriia	o__Sphingobacteriales	f__Sphingobacteriaceae	g__Pelobium	560	1236	264	98	270	278	186	218	3110
d__Bacteria	k__unclassified_d__Bacteria	p__Bacillota	c__Clostridia	o__Eubacteriales	f__Oscillospiraceae	g__Oscillibacter	62	90	474	270	216	670	626	700	3108
d__Bacteria	k__unclassified_d__Bacteria	p__Pseudomonadota	c__Alphaproteobacteria	o__Rhodobacterales	f__Paracoccaceae	g__Boseongicola	252	180	262	166	912	418	402	482	3074
d__Bacteria	k__unclassified_d__Bacteria	p__Bacillota	c__Clostridia	o__Thermoanaerobacterales	f__Thermoanaerobacterales_Family_III._Incertae_Sedis	g__Syntrophaceticus	4	20	204	272	180	748	790	856	3074
d__Bacteria	k__unclassified_d__Bacteria	p__Bacteroidota	c__Chitinophagia	o__Chitinophagales	f__Chitinophagaceae	g__Deminuibacter	1340	824	60	20	218	196	184	228	3070
d__Bacteria	k__unclassified_d__Bacteria	p__Bacillota	c__Bacilli	o__Bacillales	f__Bacillaceae	g__Halobacillus	28	80	618	492	108	826	424	492	3068
d__Bacteria	k__unclassified_d__Bacteria	p__Bacteroidota	c__Cytophagia	o__Cytophagales	f__Spirosomataceae	g__Fibrisoma	610	874	306	230	288	360	120	280	3068
d__Bacteria	k__unclassified_d__Bacteria	p__Pseudomonadota	c__Gammaproteobacteria	o__Chromatiales	f__Ectothiorhodospiraceae	g__Aquisalimonas	172	160	594	466	248	516	474	432	3062
d__Bacteria	k__unclassified_d__Bacteria	p__Cyanobacteriota	c__Cyanophyceae	o__Gloeobacterales	f__Anthocerotibacteraceae	g__Anthocerotibacter	92	152	606	728	400	360	314	408	3060
d__Bacteria	k__unclassified_d__Bacteria	p__Bacillota	c__Clostridia	o__Eubacteriales	f__Syntrophomonadaceae	g__Syntrophomonas	8	52	402	342	106	706	764	678	3058
d__Bacteria	k__unclassified_d__Bacteria	p__Actinomycetota	c__Actinomycetes	o__Micromonosporales	f__Micromonosporaceae	g__Solwaraspora	184	484	982	820	14	134	176	262	3056
d__Bacteria	k__unclassified_d__Bacteria	p__Verrucomicrobiota	c__Opitutae	o__Puniceicoccales	f__Coraliomargaritaceae	g__Coraliomargarita	148	136	238	226	836	592	410	470	3056
d__Bacteria	k__unclassified_d__Bacteria	p__Pseudomonadota	c__Betaproteobacteria	o__Burkholderiales	f__Oxalobacteraceae	g__Oxalobacter	202	428	662	426	90	332	294	614	3048
d__Bacteria	k__unclassified_d__Bacteria	p__Pseudomonadota	c__Alphaproteobacteria	o__Hyphomicrobiales	f__Beijerinckiaceae	g__Methylocella	566	394	524	204	692	256	186	224	3046
d__Bacteria	k__unclassified_d__Bacteria	p__Candidatus_Melainabacteria	c__unclassified_p__Candidatus_Melainabacteria	o__Candidatus_Obscuribacterales	f__unclassified_o__Candidatus_Obscuribacterales	g__Candidatus_Obscuribacter	78	186	750	590	386	494	346	216	3046
d__Bacteria	k__unclassified_d__Bacteria	p__Pseudomonadota	c__Alphaproteobacteria	o__Sphingomonadales	f__Sphingomonadaceae	g__Citromicrobium	152	276	922	750	320	128	144	352	3044
d__Bacteria	k__unclassified_d__Bacteria	p__Bacteroidota	c__Flavobacteriia	o__Flavobacteriales	f__Weeksellaceae	g__Frigoriflavimonas	46	110	108	46	832	398	442	1058	3040
d__Bacteria	k__unclassified_d__Bacteria	p__Actinomycetota	c__Coriobacteriia	o__Eggerthellales	f__Eggerthellaceae	g__Eggerthella	18	22	44	22	132	850	826	1124	3038
d__Bacteria	k__unclassified_d__Bacteria	p__Pseudomonadota	c__Gammaproteobacteria	o__Oceanospirillales	f__Aestuariirhabdaceae	g__Aestuariirhabdus	64	64	216	98	192	940	868	594	3036
d__Bacteria	k__unclassified_d__Bacteria	p__Acidobacteriota	c__Holophagae	o__Thermotomaculales	f__Thermotomaculaceae	g__Thermotomaculum	34	12	96	192	580	510	660	950	3034
d__Bacteria	k__unclassified_d__Bacteria	p__Pseudomonadota	c__Gammaproteobacteria	o__Thiotrichales	f__Piscirickettsiaceae	g__Thiomicrospira	326	240	832	430	234	442	338	192	3034
d__Bacteria	k__unclassified_d__Bacteria	p__Pseudomonadota	c__Alphaproteobacteria	o__Rhodobacterales	f__Roseobacteraceae	g__Celeribacter	658	340	482	122	1016	160	92	160	3030
d__Bacteria	k__unclassified_d__Bacteria	p__Cyanobacteriota	c__Cyanophyceae	o__Gomontiellales	f__Cyanothecaceae	g__Cyanothece	434	138	540	216	374	516	350	462	3030
d__Bacteria	k__unclassified_d__Bacteria	p__Bacillota	c__unclassified_p__Bacillota	o__unclassified_p__Bacillota	f__unclassified_p__Bacillota	g__Hydrogenispora	18	68	396	512	142	666	630	594	3026
d__Archaea	k__unclassified_d__Archaea	p__Euryarchaeota	c__Thermococci	o__Thermococcales	f__Thermococcaceae	g__Pyrococcus	44	118	36	26	64	1020	1232	486	3026
d__Bacteria	k__unclassified_d__Bacteria	p__Bacteroidota	c__Flavobacteriia	o__Flavobacteriales	f__Flavobacteriaceae	g__Lacinutrix	520	228	76	86	656	574	356	522	3018
d__Bacteria	k__unclassified_d__Bacteria	p__Candidatus_Yanofskybacteria	c__unclassified_p__Candidatus_Yanofskybacteria	o__unclassified_p__Candidatus_Yanofskybacteria	f__unclassified_p__Candidatus_Yanofskybacteria	g__unclassified_p__Candidatus_Yanofskybacteria	106	140	542	664	382	386	260	536	3016
d__Bacteria	k__unclassified_d__Bacteria	p__Pseudomonadota	c__Betaproteobacteria	o__Nitrosomonadales	f__Thiobacillaceae	g__Parasulfuritortus	288	684	204	102	50	552	592	542	3014
d__Bacteria	k__unclassified_d__Bacteria	p__Cyanobacteriota	c__Cyanophyceae	o__Oscillatoriales	f__Laspinemataceae	g__Laspinema	42	164	378	382	406	580	554	506	3012
d__Bacteria	k__unclassified_d__Bacteria	p__Pseudomonadota	c__Betaproteobacteria	o__Neisseriales	f__Chitinibacteraceae	g__Jeongeupia	440	100	626	476	68	602	470	228	3010
d__Bacteria	k__unclassified_d__Bacteria	p__Bacteroidota	c__Cytophagia	o__Cytophagales	f__Hymenobacteraceae	g__Sabulibacter	138	192	266	200	594	580	386	648	3004
d__Bacteria	k__unclassified_d__Bacteria	p__Pseudomonadota	c__Betaproteobacteria	o__Burkholderiales	f__Comamonadaceae	g__Extensimonas	450	520	324	202	188	450	480	388	3002
d__Bacteria	k__unclassified_d__Bacteria	p__Cyanobacteriota	c__Cyanophyceae	o__Synechococcales	f__Merismopediaceae	g__Synechocystis	428	126	612	442	158	494	292	440	2992
d__Bacteria	k__unclassified_d__Bacteria	p__Candidatus_Dormibacteraeota	c__unclassified_p__Candidatus_Dormibacteraeota	o__unclassified_p__Candidatus_Dormibacteraeota	f__unclassified_p__Candidatus_Dormibacteraeota	g__Candidatus_Dormibacter	4	156	1238	1288	22	108	22	144	2982
d__Bacteria	k__unclassified_d__Bacteria	p__Actinomycetota	c__Actinomycetes	o__Cryptosporangiales	f__Cryptosporangiaceae	g__Cryptosporangium	136	312	522	452	176	344	432	604	2978
d__Bacteria	k__unclassified_d__Bacteria	p__Pseudomonadota	c__Alphaproteobacteria	o__Rhodospirillales	f__Acetobacteraceae	g__Acidisoma	540	212	392	244	678	332	234	340	2972
d__Bacteria	k__unclassified_d__Bacteria	p__Thermodesulfobacteriota	c__Desulfobacteria	o__Desulfobacterales	f__Candidatus_Magnetomoraceae	g__Candidatus_Magnetomorum	128	94	220	256	70	818	868	516	2970
d__Bacteria	k__unclassified_d__Bacteria	p__Pseudomonadota	c__Alphaproteobacteria	o__Rhodobacterales	f__Roseobacteraceae	g__Roseicyclus	42	104	186	102	2022	284	144	84	2968
d__Bacteria	k__unclassified_d__Bacteria	p__Actinomycetota	c__Actinomycetes	o__Glycomycetales	f__Glycomycetaceae	g__Glycomyces	308	914	682	486	50	130	152	244	2966
d__Bacteria	k__unclassified_d__Bacteria	p__Chloroflexota	c__Ktedonobacteria	o__Ktedonobacterales	f__Ktedonobacteraceae	g__Ktedonospora	180	448	536	324	324	416	344	388	2960
d__Bacteria	k__unclassified_d__Bacteria	p__Bacillota	c__Clostridia	o__Eubacteriales	f__Eubacteriales_Family_XII._Incertae_Sedis	g__Acidaminobacter	0	8	100	74	74	1044	1112	544	2956
d__Bacteria	k__unclassified_d__Bacteria	p__Pseudomonadota	c__Betaproteobacteria	o__Burkholderiales	f__Comamonadaceae	g__Brachymonas	326	682	262	142	114	666	528	234	2954
d__Bacteria	k__unclassified_d__Bacteria	p__unclassified_d__Bacteria	c__Deltaproteobacteria	o__Bradymonadales	f__Bradymonadaceae	g__Bradymonas	22	18	444	570	406	458	448	588	2954
d__Bacteria	k__unclassified_d__Bacteria	p__Actinomycetota	c__Actinomycetes	o__Pseudonocardiales	f__Pseudonocardiaceae	g__Kutzneria	300	734	526	482	68	212	286	340	2948
d__Bacteria	k__unclassified_d__Bacteria	p__Pseudomonadota	c__Alphaproteobacteria	o__Rhodobacterales	f__Roseobacteraceae	g__Tateyamaria	80	186	204	128	1966	220	76	86	2946
d__Bacteria	k__unclassified_d__Bacteria	p__Pseudomonadota	c__Gammaproteobacteria	o__Chromatiales	f__Ectothiorhodospiraceae	g__Spiribacter	200	108	356	212	182	568	600	720	2946
d__Bacteria	k__unclassified_d__Bacteria	p__Actinomycetota	c__Actinomycetes	o__Catenulisporales	f__Catenulisporaceae	g__Catenulispora	262	796	638	478	42	250	222	256	2944
d__Bacteria	k__unclassified_d__Bacteria	p__Actinomycetota	c__Actinomycetes	o__Propionibacteriales	f__Nocardioidaceae	g__Tenggerimyces	144	378	790	762	128	240	184	314	2940
d__Bacteria	k__unclassified_d__Bacteria	p__Pseudomonadota	c__Alphaproteobacteria	o__Rhodobacterales	f__Roseobacteraceae	g__Phaeobacter	192	344	140	142	1204	366	280	272	2940
d__Bacteria	k__unclassified_d__Bacteria	p__Pseudomonadota	c__Gammaproteobacteria	o__Oceanospirillales	f__Oceanospirillaceae	g__Motiliproteus	50	60	486	226	56	790	646	620	2934
d__Bacteria	k__unclassified_d__Bacteria	p__Pseudomonadota	c__Alphaproteobacteria	o__Hyphomicrobiales	f__Phyllobacteriaceae	g__Thalassocella	8	22	138	2248	30	230	170	80	2926
d__Bacteria	k__unclassified_d__Bacteria	p__Thermodesulfobacteriota	c__Desulfovibrionia	o__Desulfovibrionales	f__Desulfovibrionaceae	g__Solidesulfovibrio	70	88	450	292	258	664	488	614	2924
d__Bacteria	k__unclassified_d__Bacteria	p__Pseudomonadota	c__Alphaproteobacteria	o__Sphingomonadales	f__Sphingomonadaceae	g__Allosphingosinicella	232	502	990	730	92	134	86	158	2924
d__Bacteria	k__unclassified_d__Bacteria	p__Pseudomonadota	c__Betaproteobacteria	o__Neisseriales	f__Chitinibacteraceae	g__Chitinilyticum	242	434	1090	428	22	308	278	122	2924
d__Bacteria	k__unclassified_d__Bacteria	p__Planctomycetota	c__Planctomycetia	o__Pirellulales	f__Lacipirellulaceae	g__Pseudobythopirellula	268	154	900	210	232	556	360	242	2922
d__Bacteria	k__unclassified_d__Bacteria	p__Pseudomonadota	c__Alphaproteobacteria	o__Rhodobacterales	f__Paracoccaceae	g__Silicimonas	26	122	152	78	1996	276	192	80	2922
d__Bacteria	k__unclassified_d__Bacteria	p__Bacillota	c__Negativicutes	o__Veillonellales	f__Veillonellaceae	g__Veillonella	72	92	410	160	444	462	630	642	2912
d__Bacteria	k__unclassified_d__Bacteria	p__Pseudomonadota	c__Alphaproteobacteria	o__Holosporales	f__Candidatus_Paracaedibacteraceae	g__Candidatus_Odyssella	386	74	154	124	416	708	506	542	2910
d__Eukaryota	k__unclassified_d__Eukaryota	p__Oomycota	c__unclassified_p__Oomycota	o__Peronosporales	f__Peronosporaceae	g__Phytophthora	784	194	412	400	248	236	436	194	2904
d__Bacteria	k__unclassified_d__Bacteria	p__Pseudomonadota	c__Alphaproteobacteria	o__Rhodospirillales	f__Acetobacteraceae	g__Falsiroseomonas	200	88	908	294	300	324	352	434	2900
d__Bacteria	k__unclassified_d__Bacteria	p__Cyanobacteriota	c__Cyanophyceae	o__Synechococcales	f__Synechococcaceae	g__unclassified_f__Synechococcaceae	192	316	542	242	232	430	432	510	2896
d__Bacteria	k__unclassified_d__Bacteria	p__Pseudomonadota	c__Gammaproteobacteria	o__Methylococcales	f__Methylococcaceae	g__Methylotuvimicrobium	70	54	218	164	356	530	708	794	2894
d__Bacteria	k__unclassified_d__Bacteria	p__Bacteroidota	c__Flavobacteriia	o__Flavobacteriales	f__Crocinitomicaceae	g__Taishania	26	54	104	62	848	610	452	734	2890
d__Bacteria	k__unclassified_d__Bacteria	p__Actinomycetota	c__Actinomycetes	o__Micrococcales	f__Promicromonosporaceae	g__Xylanimonas	790	1728	146	58	40	40	30	54	2886
d__Bacteria	k__unclassified_d__Bacteria	p__Pseudomonadota	c__Betaproteobacteria	o__Burkholderiales	f__unclassified_o__Burkholderiales	g__Rivibacter	200	506	962	442	96	272	226	178	2882
d__Bacteria	k__unclassified_d__Bacteria	p__Balneolota	c__Balneolia	o__Balneolales	f__Cyclonatronaceae	g__Cyclonatronum	36	102	184	112	302	772	728	644	2880
d__Bacteria	k__unclassified_d__Bacteria	p__Pseudomonadota	c__Alphaproteobacteria	o__Hyphomicrobiales	f__Rhizobiaceae	g__Gellertiella	1006	126	166	60	1040	230	128	122	2878
d__Bacteria	k__unclassified_d__Bacteria	p__Candidatus_Fraserbacteria	c__unclassified_p__Candidatus_Fraserbacteria	o__unclassified_p__Candidatus_Fraserbacteria	f__unclassified_p__Candidatus_Fraserbacteria	g__unclassified_p__Candidatus_Fraserbacteria	40	80	590	334	144	612	520	556	2876
d__Bacteria	k__unclassified_d__Bacteria	p__Bacillota	c__Negativicutes	o__Selenomonadales	f__Sporomusaceae	g__Thermosinus	26	48	492	444	128	466	662	600	2866
d__Bacteria	k__unclassified_d__Bacteria	p__Bacillota	c__Clostridia	o__Moorellales	f__Calderihabitantaceae	g__Calderihabitans	30	48	360	646	212	578	538	452	2864
d__Bacteria	k__unclassified_d__Bacteria	p__Pseudomonadota	c__Alphaproteobacteria	o__Sphingomonadales	f__Sphingosinicellaceae	g__Sandaracinobacteroides	274	274	644	358	336	306	316	340	2848
d__Bacteria	k__unclassified_d__Bacteria	p__Pseudomonadota	c__Alphaproteobacteria	o__Hyphomicrobiales	f__Bartonellaceae	g__Bartonella	816	342	394	78	970	124	46	72	2842
d__Bacteria	k__unclassified_d__Bacteria	p__Pseudomonadota	c__Gammaproteobacteria	o__Chromatiales	f__Ectothiorhodospiraceae	g__Oceanococcus	34	76	276	250	70	982	854	296	2838
d__Bacteria	k__unclassified_d__Bacteria	p__Pseudomonadota	c__Gammaproteobacteria	o__Thiotrichales	f__Thiofilaceae	g__Thiofilum	52	46	74	146	198	472	644	1206	2838
d__Bacteria	k__unclassified_d__Bacteria	p__Pseudomonadota	c__Alphaproteobacteria	o__Rhodobacterales	f__Paracoccaceae	g__Acidimangrovimonas	54	98	186	82	1698	270	258	184	2830
d__Bacteria	k__unclassified_d__Bacteria	p__Actinomycetota	c__Actinomycetes	o__Actinomycetales	f__Actinomycetaceae	g__Schaalia	422	654	330	306	170	290	258	400	2830
d__Bacteria	k__unclassified_d__Bacteria	p__Pseudomonadota	c__Gammaproteobacteria	o__Chromatiales	f__Chromatiaceae	g__Thiococcus	132	134	174	162	352	598	636	636	2824
d__Bacteria	k__unclassified_d__Bacteria	p__Pseudomonadota	c__Betaproteobacteria	o__Rhodocyclales	f__Fluviibacteraceae	g__Fluviibacter	190	270	70	42	198	510	682	858	2820
d__Bacteria	k__unclassified_d__Bacteria	p__Bacillota	c__Erysipelotrichia	o__Erysipelotrichales	f__Erysipelotrichaceae	g__Amedibacterium	2	0	20	8	86	1040	1088	574	2818
d__Bacteria	k__unclassified_d__Bacteria	p__Bacillota	c__Clostridia	o__Eubacteriales	f__Oscillospiraceae	g__Petroclostridium	2	18	106	110	126	916	874	664	2816
d__Bacteria	k__unclassified_d__Bacteria	p__Actinomycetota	c__Actinomycetes	o__Propionibacteriales	f__Propionibacteriaceae	g__Auraticoccus	562	1482	256	178	34	94	68	136	2810
d__Viruses	k__Sangervirae	p__Phixviricota	c__Malgrandaviricetes	o__Petitvirales	f__Microviridae	g__unclassified_f__Microviridae	6	6	38	0	2380	72	138	170	2810
d__Bacteria	k__unclassified_d__Bacteria	p__Pseudomonadota	c__Betaproteobacteria	o__Burkholderiales	f__Alcaligenaceae	g__Zwartia	386	336	716	280	200	410	260	222	2810
d__Bacteria	k__unclassified_d__Bacteria	p__Bacteroidota	c__Bacteroidia	o__Bacteroidales	f__Porphyromonadaceae	g__Massilibacteroides	268	70	210	166	394	746	638	318	2810
d__Bacteria	k__unclassified_d__Bacteria	p__Synergistota	c__Synergistia	o__Synergistales	f__Thermovirgaceae	g__Thermovirga	6	20	218	82	530	516	684	750	2806
d__Bacteria	k__unclassified_d__Bacteria	p__Bacteroidota	c__Flavobacteriia	o__Flavobacteriales	f__Flavobacteriaceae	g__Capnocytophaga	850	782	194	68	260	224	194	234	2806
d__Bacteria	k__unclassified_d__Bacteria	p__Candidatus_Amesbacteria	c__unclassified_p__Candidatus_Amesbacteria	o__unclassified_p__Candidatus_Amesbacteria	f__unclassified_p__Candidatus_Amesbacteria	g__unclassified_p__Candidatus_Amesbacteria	72	84	262	306	126	584	588	782	2804
d__Bacteria	k__unclassified_d__Bacteria	p__Bacillota	c__Clostridia	o__Eubacteriales	f__Lachnospiraceae	g__Candidatus_Epulonipiscium	20	68	116	82	52	900	1046	520	2804
d__Bacteria	k__unclassified_d__Bacteria	p__Pseudomonadota	c__Alphaproteobacteria	o__Rhodobacterales	f__Roseobacteraceae	g__Thalassovita	256	342	490	292	390	302	392	338	2802
d__Bacteria	k__unclassified_d__Bacteria	p__Pseudomonadota	c__Alphaproteobacteria	o__Rhodospirillales	f__Acetobacteraceae	g__Gluconacetobacter	192	238	658	362	240	278	260	574	2802
d__Bacteria	k__unclassified_d__Bacteria	p__Actinomycetota	c__Actinomycetes	o__Micrococcales	f__Microbacteriaceae	g__Subtercola	304	708	392	376	238	316	224	240	2798
d__Bacteria	k__unclassified_d__Bacteria	p__Bacteroidota	c__Flavobacteriia	o__Flavobacteriales	f__Crocinitomicaceae	g__Lishizhenia	36	204	584	330	250	372	266	754	2796
d__Bacteria	k__unclassified_d__Bacteria	p__Myxococcota	c__Myxococcia	o__Myxococcales	f__Myxococcaceae	g__Simulacricoccus	18	30	376	630	328	390	430	594	2796
d__Bacteria	k__unclassified_d__Bacteria	p__Candidatus_Saccharibacteria	c__Candidatus_Saccharimonadia	o__Candidatus_Saccharimonadales	f__Candidatus_Saccharimonadaceae	g__unclassified_f__Candidatus_Saccharimonadaceae	960	1824	12	0	0	0	0	0	2796
d__Bacteria	k__unclassified_d__Bacteria	p__Candidatus_Sumerlaeota	c__Candidatus_Sumerlaeia	o__Candidatus_Sumerlaeales	f__Candidatus_Sumerlaeaceae	g__Candidatus_Sumerlaea	60	120	280	318	440	474	466	632	2790
d__Bacteria	k__unclassified_d__Bacteria	p__Pseudomonadota	c__Gammaproteobacteria	o__Oceanospirillales	f__Oceanospirillaceae	g__Marinomonas	214	220	506	442	96	530	434	346	2788
d__Bacteria	k__unclassified_d__Bacteria	p__Cyanobacteriota	c__Cyanophyceae	o__Nostocales	f__Nostocaceae	g__Anabaena	122	182	554	424	314	410	302	478	2786
d__Bacteria	k__unclassified_d__Bacteria	p__Pseudomonadota	c__Betaproteobacteria	o__Burkholderiales	f__Comamonadaceae	g__Melaminivora	570	992	500	162	68	174	198	120	2784
d__Bacteria	k__unclassified_d__Bacteria	p__Pseudomonadota	c__Gammaproteobacteria	o__Enterobacterales	f__Morganellaceae	g__Proteus	398	948	126	94	62	504	426	220	2778
d__Bacteria	k__unclassified_d__Bacteria	p__Bacillota	c__Bacilli	o__Bacillales	f__Alicyclobacillaceae	g__Effusibacillus	14	94	868	1044	14	332	232	178	2776
d__Bacteria	k__unclassified_d__Bacteria	p__Thermodesulfobacteriota	c__Candidatus_Desulfofervidia	o__Candidatus_Desulfofervidales	f__Candidatus_Desulfofervidaceae	g__Candidatus_Desulfofervidus	28	10	168	296	500	658	450	666	2776
d__Bacteria	k__unclassified_d__Bacteria	p__Cyanobacteriota	c__Cyanophyceae	o__Synechococcales	f__Merismopediaceae	g__Aphanocapsa	26	144	452	772	52	526	444	358	2774
d__Archaea	k__unclassified_d__Archaea	p__Thermoproteota	c__Thermoprotei	o__unclassified_c__Thermoprotei	f__unclassified_c__Thermoprotei	g__unclassified_c__Thermoprotei	72	182	186	138	258	670	620	648	2774
d__Bacteria	k__unclassified_d__Bacteria	p__Actinomycetota	c__Actinomycetes	o__Geodermatophilales	f__Geodermatophilaceae	g__Petropleomorpha	126	408	1010	952	10	80	60	128	2774
d__Bacteria	k__unclassified_d__Bacteria	p__Thermodesulfobacteriota	c__Desulfobacteria	o__Desulfobacterales	f__Desulfolunaceae	g__Desulfoluna	164	146	434	278	140	588	560	456	2766
d__Bacteria	k__unclassified_d__Bacteria	p__Actinomycetota	c__Actinomycetes	o__Pseudonocardiales	f__Pseudonocardiaceae	g__Actinoalloteichus	206	526	720	796	136	96	70	214	2764
d__Bacteria	k__unclassified_d__Bacteria	p__Pseudomonadota	c__Alphaproteobacteria	o__Rhodospirillales	f__Thalassobaculaceae	g__Thalassobaculum	150	152	586	446	212	392	258	562	2758
d__Bacteria	k__unclassified_d__Bacteria	p__Synergistota	c__Synergistia	o__Synergistales	f__Synergistaceae	g__Aminomonas	18	8	24	86	26	930	1122	542	2756
d__Bacteria	k__unclassified_d__Bacteria	p__Pseudomonadota	c__Alphaproteobacteria	o__Hyphomicrobiales	f__Hyphomicrobiaceae	g__Filomicrobium	118	182	552	350	196	392	282	676	2748
d__Bacteria	k__unclassified_d__Bacteria	p__Pseudomonadota	c__Gammaproteobacteria	o__Oceanospirillales	f__Pleioneaceae	g__Aliikangiella	48	212	868	666	200	190	246	316	2746
d__Bacteria	k__unclassified_d__Bacteria	p__Pseudomonadota	c__Alphaproteobacteria	o__Rhodospirillales	f__Rhodospirillaceae	g__Roseospira	178	128	320	248	216	686	470	492	2738
d__Bacteria	k__unclassified_d__Bacteria	p__Actinomycetota	c__Actinomycetes	o__Mycobacteriales	f__Tsukamurellaceae	g__Tsukamurella	384	880	408	428	132	118	146	242	2738
d__Bacteria	k__unclassified_d__Bacteria	p__Bacillota	c__Clostridia	o__Eubacteriales	f__Desulfallaceae	g__Desulfallas	10	82	298	406	150	490	522	780	2738
d__Bacteria	k__unclassified_d__Bacteria	p__Bacteroidota	c__Flavobacteriia	o__Flavobacteriales	f__Flavobacteriaceae	g__Gillisia	100	208	112	126	444	662	566	516	2734
d__Bacteria	k__unclassified_d__Bacteria	p__Bacteroidota	c__Flavobacteriia	o__Flavobacteriales	f__Flavobacteriaceae	g__Algibacter	486	404	132	66	190	544	494	410	2726
d__Bacteria	k__unclassified_d__Bacteria	p__Pseudomonadota	c__Alphaproteobacteria	o__Rhodospirillales	f__Acetobacteraceae	g__Roseococcus	236	180	440	114	282	316	368	784	2720
d__Bacteria	k__unclassified_d__Bacteria	p__Bacillota	c__Clostridia	o__Thermoanaerobacterales	f__Thermoanaerobacteraceae	g__Caldanaerobius	6	12	126	170	356	744	756	548	2718
d__Bacteria	k__unclassified_d__Bacteria	p__Bacillota	c__Clostridia	o__Eubacteriales	f__Lachnospiraceae	g__Mobilisporobacter	0	0	20	10	68	1038	1056	518	2710
d__Bacteria	k__unclassified_d__Bacteria	p__Actinomycetota	c__Actinomycetes	o__Motilibacterales	f__Vallicoccaceae	g__Vallicoccus	338	1062	456	518	26	106	120	78	2704
d__Bacteria	k__unclassified_d__Bacteria	p__Actinomycetota	c__Coriobacteriia	o__Coriobacteriales	f__Coriobacteriaceae	g__Collinsella	108	84	206	124	162	574	628	818	2704
d__Bacteria	k__unclassified_d__Bacteria	p__Pseudomonadota	c__Gammaproteobacteria	o__Thiotrichales	f__Francisellaceae	g__Francisella	1622	248	494	118	70	32	34	84	2702
d__Bacteria	k__unclassified_d__Bacteria	p__Bacteroidota	c__Cytophagia	o__Cytophagales	f__Mangrovivirgaceae	g__Mangrovivirga	514	88	208	68	510	480	388	440	2696
d__Bacteria	k__unclassified_d__Bacteria	p__Spirochaetota	c__Spirochaetia	o__Spirochaetales	f__Spirochaetaceae	g__Sediminispirochaeta	4	20	66	138	118	876	710	754	2686
d__Bacteria	k__unclassified_d__Bacteria	p__Nitrospirota	c__Nitrospiria	o__Nitrospirales	f__Nitrospiraceae	g__Candidatus_Sulfobium	8	22	120	112	318	484	882	740	2686
d__Bacteria	k__unclassified_d__Bacteria	p__Pseudomonadota	c__Alphaproteobacteria	o__Sphingomonadales	f__Sphingosinicellaceae	g__Pedomonas	94	284	912	612	292	170	158	162	2684
d__Bacteria	k__unclassified_d__Bacteria	p__Bacillota	c__Bacilli	o__Bacillales	f__Bacillaceae	g__Parageobacillus	108	268	358	388	70	508	558	422	2680
d__Bacteria	k__unclassified_d__Bacteria	p__Pseudomonadota	c__Gammaproteobacteria	o__Methylococcales	f__Methylococcaceae	g__Methyloprofundus	272	342	424	270	236	476	360	292	2672
d__Bacteria	k__unclassified_d__Bacteria	p__Actinomycetota	c__Acidimicrobiia	o__Acidimicrobiales	f__Acidimicrobiaceae	g__Ferrimicrobium	200	512	488	476	30	354	330	282	2672
d__Bacteria	k__unclassified_d__Bacteria	p__Bacillota	c__Clostridia	o__Eubacteriales	f__Clostridiaceae	g__Caloramator	6	16	156	218	74	770	926	498	2664
d__Bacteria	k__unclassified_d__Bacteria	p__Bacteroidota	c__Flavobacteriia	o__Flavobacteriales	f__Flavobacteriaceae	g__Cellulophaga	1012	494	100	92	344	232	186	202	2662
d__Bacteria	k__unclassified_d__Bacteria	p__Bacteroidota	c__Cytophagia	o__Cytophagales	f__Flammeovirgaceae	g__Imperialibacter	232	242	172	130	572	514	290	508	2660
d__Bacteria	k__unclassified_d__Bacteria	p__Bacillota	c__Clostridia	o__Eubacteriales	f__Vallitaleaceae	g__Vallitalea	26	32	178	214	202	810	772	422	2656
d__Bacteria	k__unclassified_d__Bacteria	p__Pseudomonadota	c__Alphaproteobacteria	o__Sphingomonadales	f__Sphingomonadaceae	g__Hankyongella	150	296	1032	714	212	48	56	146	2654
d__Bacteria	k__unclassified_d__Bacteria	p__Bacteroidota	c__Saprospiria	o__Saprospirales	f__Haliscomenobacteraceae	g__Portibacter	178	172	130	42	322	596	564	648	2652
d__Bacteria	k__unclassified_d__Bacteria	p__Cyanobacteriota	c__Cyanophyceae	o__Pleurocapsales	f__unclassified_o__Pleurocapsales	g__unclassified_o__Pleurocapsales	96	224	302	210	360	556	362	542	2652
d__Bacteria	k__unclassified_d__Bacteria	p__Bacillota	c__Erysipelotrichia	o__Erysipelotrichales	f__Erysipelotrichaceae	g__Amedibacillus	6	22	12	6	48	1002	1088	466	2650
d__Bacteria	k__unclassified_d__Bacteria	p__Pseudomonadota	c__Alphaproteobacteria	o__Hyphomicrobiales	f__Stappiaceae	g__Pseudovibrio	194	304	478	250	284	490	394	256	2650
d__Bacteria	k__unclassified_d__Bacteria	p__Pseudomonadota	c__Betaproteobacteria	o__Neisseriales	f__Chitinibacteraceae	g__Deefgea	212	312	506	300	16	558	546	190	2640
d__Bacteria	k__unclassified_d__Bacteria	p__Bacteroidota	c__Cytophagia	o__Cytophagales	f__Catalimonadaceae	g__Porifericola	76	106	166	64	120	694	992	420	2638
d__Bacteria	k__unclassified_d__Bacteria	p__Bacteroidota	c__Flavobacteriia	o__Flavobacteriales	f__Flavobacteriaceae	g__Aureibaculum	426	162	80	106	402	532	528	402	2638
d__Bacteria	k__unclassified_d__Bacteria	p__Pseudomonadota	c__Alphaproteobacteria	o__Rhodobacterales	f__Paracoccaceae	g__Marivivens	526	448	366	130	718	178	82	184	2632
d__Bacteria	k__unclassified_d__Bacteria	p__Pseudomonadota	c__Betaproteobacteria	o__Burkholderiales	f__unclassified_o__Burkholderiales	g__Tepidicella	270	366	624	368	38	250	288	424	2628
d__Eukaryota	k__unclassified_d__Eukaryota	p__Oomycota	c__unclassified_p__Oomycota	o__Saprolegniales	f__Saprolegniaceae	g__Aphanomyces	628	184	470	216	110	300	490	228	2626
d__Bacteria	k__unclassified_d__Bacteria	p__Pseudomonadota	c__Betaproteobacteria	o__Burkholderiales	f__Alcaligenaceae	g__Derxia	140	344	446	252	180	470	348	440	2620
d__Bacteria	k__unclassified_d__Bacteria	p__Bacillota	c__Bacilli	o__Bacillales	f__Bacillaceae	g__Lysinibacillus	72	278	708	188	158	374	404	438	2620
d__Bacteria	k__unclassified_d__Bacteria	p__Bacillota	c__Clostridia	o__Moorellales	f__Zhaonellaceae	g__Zhaonella	4	8	118	220	100	820	688	650	2608
d__Bacteria	k__unclassified_d__Bacteria	p__Candidatus_Taylorbacteria	c__unclassified_p__Candidatus_Taylorbacteria	o__unclassified_p__Candidatus_Taylorbacteria	f__unclassified_p__Candidatus_Taylorbacteria	g__unclassified_p__Candidatus_Taylorbacteria	274	650	298	236	144	302	288	402	2594
d__Bacteria	k__unclassified_d__Bacteria	p__Actinomycetota	c__Actinomycetes	o__Micrococcales	f__Dermatophilaceae	g__Agilicoccus	632	1530	228	144	2	12	6	36	2590
d__Bacteria	k__unclassified_d__Bacteria	p__Pseudomonadota	c__Alphaproteobacteria	o__Rhodobacterales	f__Roseobacteraceae	g__Pelagimonas	26	88	298	114	1738	196	96	26	2582
d__Bacteria	k__unclassified_d__Bacteria	p__Pseudomonadota	c__Gammaproteobacteria	o__Chromatiales	f__Chromatiaceae	g__Lamprocystis	292	364	356	158	228	438	326	416	2578
d__Bacteria	k__unclassified_d__Bacteria	p__Pseudomonadota	c__Gammaproteobacteria	o__Pseudomonadales	f__Pseudomonadaceae	g__Atopomonas	72	32	182	64	60	1052	824	290	2576
d__Bacteria	k__unclassified_d__Bacteria	p__Thermodesulfobacteriota	c__Desulfovibrionia	o__Desulfovibrionales	f__Desulfovibrionaceae	g__Desulfolutivibrio	122	196	70	118	680	470	456	450	2562
d__Bacteria	k__unclassified_d__Bacteria	p__Actinomycetota	c__Actinomycetes	o__Micrococcales	f__Cellulomonadaceae	g__Pseudactinotalea	456	1006	408	374	108	100	50	58	2560
d__Bacteria	k__unclassified_d__Bacteria	p__Actinomycetota	c__Actinomycetes	o__Geodermatophilales	f__Geodermatophilaceae	g__Cumulibacter	174	618	776	630	26	66	80	190	2560
d__Bacteria	k__unclassified_d__Bacteria	p__Actinomycetota	c__Actinomycetes	o__Frankiales	f__Frankiaceae	g__Protofrankia	352	196	804	714	130	148	84	130	2558
d__Bacteria	k__unclassified_d__Bacteria	p__Pseudomonadota	c__Gammaproteobacteria	o__Enterobacterales	f__Erwiniaceae	g__Pantoea	204	242	782	236	338	286	258	212	2558
d__Bacteria	k__unclassified_d__Bacteria	p__Cyanobacteriota	c__Cyanophyceae	o__Chroococcales	f__Aphanothecaceae	g__Aphanothece	110	316	560	452	68	324	274	454	2558
d__Bacteria	k__unclassified_d__Bacteria	p__Pseudomonadota	c__Gammaproteobacteria	o__Oceanospirillales	f__Saccharospirillaceae	g__Gynuella	8	58	74	1076	750	242	254	96	2558
d__Bacteria	k__unclassified_d__Bacteria	p__Campylobacterota	c__Epsilonproteobacteria	o__Campylobacterales	f__Arcobacteraceae	g__Arcobacter	48	86	274	122	120	628	760	518	2556
d__Bacteria	k__unclassified_d__Bacteria	p__Aquificota	c__Aquificae	o__Desulfurobacteriales	f__Desulfurobacteriaceae	g__Desulfurobacterium	194	136	44	328	282	578	548	436	2546
d__Bacteria	k__unclassified_d__Bacteria	p__Bacteroidota	c__Flavobacteriia	o__Flavobacteriales	f__Crocinitomicaceae	g__Putridiphycobacter	122	352	328	242	356	378	286	482	2546
d__Bacteria	k__unclassified_d__Bacteria	p__Bacillota	c__Clostridia	o__Eubacteriales	f__Caldicoprobacteraceae	g__Caldicoprobacter	12	42	446	166	152	504	620	604	2546
d__Bacteria	k__unclassified_d__Bacteria	p__Pseudomonadota	c__Alphaproteobacteria	o__Rhodospirillales	f__Acetobacteraceae	g__Roseicella	166	212	654	458	322	262	182	282	2538
d__Archaea	k__unclassified_d__Archaea	p__Euryarchaeota	c__Halobacteria	o__Halobacteriales	f__unclassified_o__Halobacteriales	g__unclassified_o__Halobacteriales	6	96	476	516	168	366	450	454	2532
d__Bacteria	k__unclassified_d__Bacteria	p__Synergistota	c__Synergistia	o__Synergistales	f__Acetomicrobiaceae	g__Acetomicrobium	32	76	234	212	1122	440	240	164	2520
d__Bacteria	k__unclassified_d__Bacteria	p__Candidatus_Melainabacteria	c__unclassified_p__Candidatus_Melainabacteria	o__Vampirovibrionales	f__unclassified_o__Vampirovibrionales	g__unclassified_o__Vampirovibrionales	92	280	274	288	148	400	504	532	2518
d__Bacteria	k__unclassified_d__Bacteria	p__Pseudomonadota	c__Alphaproteobacteria	o__Rhodobacterales	f__Paracoccaceae	g__Amylibacter	236	308	408	162	532	272	220	380	2518
d__Bacteria	k__unclassified_d__Bacteria	p__Thermodesulfobacteriota	c__Desulfobacteria	o__Desulfobacterales	f__Desulfatibacillaceae	g__Desulfatibacillum	40	56	306	534	116	468	512	482	2514
d__Bacteria	k__unclassified_d__Bacteria	p__Pseudomonadota	c__Gammaproteobacteria	o__Enterobacterales	f__Yersiniaceae	g__Yersinia	402	738	388	102	518	144	118	104	2514
d__Bacteria	k__unclassified_d__Bacteria	p__Actinomycetota	c__Actinomycetes	o__Propionibacteriales	f__Propionibacteriaceae	g__Desertihabitans	502	1014	456	274	134	30	28	74	2512
d__Bacteria	k__unclassified_d__Bacteria	p__Pseudomonadota	c__Alphaproteobacteria	o__Rhodospirillales	f__Acetobacteraceae	g__Paeniroseomonas	116	242	1162	540	70	90	72	220	2512
d__Archaea	k__unclassified_d__Archaea	p__Euryarchaeota	c__Methanomicrobia	o__unclassified_c__Methanomicrobia	f__unclassified_c__Methanomicrobia	g__unclassified_c__Methanomicrobia	0	36	304	208	158	674	570	558	2508
d__Bacteria	k__unclassified_d__Bacteria	p__Cyanobacteriota	c__Cyanophyceae	o__Leptolyngbyales	f__Leptolyngbyaceae	g__Alkalinema	102	130	536	694	150	344	204	334	2494
d__Bacteria	k__unclassified_d__Bacteria	p__Planctomycetota	c__Planctomycetia	o__Pirellulales	f__Lacipirellulaceae	g__Adhaeretor	208	114	504	246	380	398	354	288	2492
d__Bacteria	k__unclassified_d__Bacteria	p__Pseudomonadota	c__Gammaproteobacteria	o__Chromatiales	f__Chromatiaceae	g__Thiorhodococcus	496	544	234	288	192	246	232	260	2492
d__Bacteria	k__unclassified_d__Bacteria	p__Acidobacteriota	c__Terriglobia	o__Terriglobales	f__Acidobacteriaceae	g__Paracidobacterium	38	44	342	188	430	482	496	466	2486
d__Bacteria	k__unclassified_d__Bacteria	p__Pseudomonadota	c__Gammaproteobacteria	o__Enterobacterales	f__Morganellaceae	g__Xenorhabdus	436	300	442	216	280	304	296	212	2486
d__Archaea	k__unclassified_d__Archaea	p__Candidatus_Helarchaeota	c__unclassified_p__Candidatus_Helarchaeota	o__unclassified_p__Candidatus_Helarchaeota	f__unclassified_p__Candidatus_Helarchaeota	g__unclassified_p__Candidatus_Helarchaeota	24	68	220	128	134	632	510	766	2482
d__Bacteria	k__unclassified_d__Bacteria	p__Pseudomonadota	c__Alphaproteobacteria	o__Rhodospirillales	f__Rhodospirillaceae	g__Rhodospira	92	72	142	128	456	578	480	530	2478
d__Bacteria	k__unclassified_d__Bacteria	p__Pseudomonadota	c__Alphaproteobacteria	o__Sphingomonadales	f__Sphingomonadaceae	g__Chakrabartia	600	1452	112	128	44	26	42	70	2474
d__Bacteria	k__unclassified_d__Bacteria	p__Bacteroidota	c__Flavobacteriia	o__Flavobacteriales	f__Flavobacteriaceae	g__Salegentibacter	128	306	230	190	208	510	496	404	2472
d__Bacteria	k__unclassified_d__Bacteria	p__Acidobacteriota	c__Terriglobia	o__Terriglobales	f__Acidobacteriaceae	g__Alloacidobacterium	88	26	674	596	254	250	192	390	2470
d__Bacteria	k__unclassified_d__Bacteria	p__Pseudomonadota	c__Alphaproteobacteria	o__Emcibacterales	f__Emcibacteraceae	g__Emcibacter	66	158	382	186	180	482	462	550	2466
d__Bacteria	k__unclassified_d__Bacteria	p__Verrucomicrobiota	c__Opitutae	o__Puniceicoccales	f__Cerasicoccaceae	g__Ruficoccus	190	72	194	108	900	442	274	286	2466
d__Bacteria	k__unclassified_d__Bacteria	p__Candidatus_Wolfebacteria	c__unclassified_p__Candidatus_Wolfebacteria	o__unclassified_p__Candidatus_Wolfebacteria	f__unclassified_p__Candidatus_Wolfebacteria	g__unclassified_p__Candidatus_Wolfebacteria	116	200	134	252	442	396	378	546	2464
d__Bacteria	k__unclassified_d__Bacteria	p__Actinomycetota	c__Actinomycetes	o__Micrococcales	f__Microbacteriaceae	g__Amnibacterium	686	376	482	480	92	134	100	106	2456
d__Bacteria	k__unclassified_d__Bacteria	p__Bacillota	c__Clostridia	o__Eubacteriales	f__Peptococcaceae	g__Acididesulfobacillus	10	18	232	72	302	512	624	682	2452
d__Bacteria	k__unclassified_d__Bacteria	p__Bacteroidota	c__Bacteroidia	o__Marinilabiliales	f__Marinilabiliaceae	g__Marinilabilia	220	160	146	192	610	422	344	356	2450
d__Bacteria	k__unclassified_d__Bacteria	p__Pseudomonadota	c__Alphaproteobacteria	o__Caulobacterales	f__Caulobacteraceae	g__Terricaulis	548	64	196	154	158	328	260	728	2436
d__Bacteria	k__unclassified_d__Bacteria	p__Actinomycetota	c__Actinomycetes	o__Micrococcales	f__Microbacteriaceae	g__Agreia	450	1044	222	216	82	166	132	122	2434
d__Bacteria	k__unclassified_d__Bacteria	p__Actinomycetota	c__Actinomycetes	o__Propionibacteriales	f__Propionibacteriaceae	g__Granulicoccus	586	1312	54	20	162	80	102	114	2430
d__Bacteria	k__unclassified_d__Bacteria	p__Bacteroidota	c__Cytophagia	o__Cytophagales	f__Reichenbachiellaceae	g__Reichenbachiella	348	240	168	124	390	410	268	476	2424
d__Bacteria	k__unclassified_d__Bacteria	p__Spirochaetota	c__Spirochaetia	o__Spirochaetales	f__Spirochaetaceae	g__Oceanispirochaeta	16	22	108	40	106	862	688	580	2422
d__Bacteria	k__unclassified_d__Bacteria	p__Pseudomonadota	c__Alphaproteobacteria	o__Parvularculales	f__Parvularculaceae	g__Parvularcula	252	174	744	548	96	106	148	350	2418
d__Bacteria	k__unclassified_d__Bacteria	p__Chrysiogenota	c__Chrysiogenetes	o__Chrysiogenales	f__Chrysiogenaceae	g__Desulfurispirillum	518	1194	110	98	40	132	148	178	2418
d__Bacteria	k__unclassified_d__Bacteria	p__Bacteroidota	c__Flavobacteriia	o__Flavobacteriales	f__Flavobacteriaceae	g__Aureivirga	12	44	54	18	566	680	482	554	2410
d__Bacteria	k__unclassified_d__Bacteria	p__Thermodesulfobacteriota	c__Desulfobulbia	o__Desulfobulbales	f__Desulfocapsaceae	g__Desulfocapsa	266	142	482	244	336	272	324	342	2408
d__Bacteria	k__unclassified_d__Bacteria	p__Balneolota	c__Balneolia	o__Balneolales	f__Balneolaceae	g__Halalkalibaculum	2	44	112	54	438	604	510	640	2404
d__Bacteria	k__unclassified_d__Bacteria	p__Pseudomonadota	c__Gammaproteobacteria	o__Thiotrichales	f__Thiotrichaceae	g__Thioploca	214	132	656	310	172	278	228	414	2404
d__Bacteria	k__unclassified_d__Bacteria	p__Bacteroidota	c__Cytophagia	o__Cytophagales	f__Amoebophilaceae	g__Candidatus_Cardinium	560	620	110	2	866	166	38	36	2398
d__Bacteria	k__unclassified_d__Bacteria	p__Bacillota	c__Erysipelotrichia	o__Erysipelotrichales	f__Erysipelotrichaceae	g__Merdibacter	0	2	10	14	62	802	1048	460	2398
d__Bacteria	k__unclassified_d__Bacteria	p__Pseudomonadota	c__Gammaproteobacteria	o__unclassified_c__Gammaproteobacteria	f__unclassified_c__Gammaproteobacteria	g__Litorivivens	44	132	470	152	12	672	592	320	2394
d__Bacteria	k__unclassified_d__Bacteria	p__Actinomycetota	c__Coriobacteriia	o__Eggerthellales	f__Eggerthellaceae	g__Raoultibacter	4	8	38	26	86	768	728	736	2394
d__Bacteria	k__unclassified_d__Bacteria	p__Actinomycetota	c__Actinomycetes	o__Pseudonocardiales	f__Pseudonocardiaceae	g__Kibdelosporangium	158	646	490	396	30	126	196	346	2388
d__Bacteria	k__unclassified_d__Bacteria	p__Cyanobacteriota	c__Cyanophyceae	o__Chroococcales	f__Chroococcaceae	g__Cyanosarcina	210	62	652	304	322	274	232	326	2382
d__Bacteria	k__unclassified_d__Bacteria	p__Bacteroidota	c__Flavobacteriia	o__Flavobacteriales	f__Flavobacteriaceae	g__Mangrovimonas	532	322	218	202	174	338	292	302	2380
d__Bacteria	k__unclassified_d__Bacteria	p__Bacillota	c__Erysipelotrichia	o__Erysipelotrichales	f__Erysipelotrichaceae	g__Faecalicoccus	6	0	8	10	52	836	1072	396	2380
d__Bacteria	k__unclassified_d__Bacteria	p__Bacillota	c__Clostridia	o__Eubacteriales	f__Oscillospiraceae	g__Thermoclostridium	6	2	64	38	162	678	706	724	2380
d__Bacteria	k__unclassified_d__Bacteria	p__Actinomycetota	c__Actinomycetes	o__Micrococcales	f__Micrococcaceae	g__Neomicrococcus	148	370	756	746	62	92	82	124	2380
d__Bacteria	k__unclassified_d__Bacteria	p__Cyanobacteriota	c__Cyanophyceae	o__Chroococcales	f__Chroococcaceae	g__Gloeocapsa	54	90	422	350	102	562	464	334	2378
d__Bacteria	k__unclassified_d__Bacteria	p__Actinomycetota	c__Actinomycetes	o__Pseudonocardiales	f__Pseudonocardiaceae	g__Streptoalloteichus	306	514	648	550	36	102	54	168	2378
d__Bacteria	k__unclassified_d__Bacteria	p__Bacteroidota	c__Chitinophagia	o__Chitinophagales	f__Chitinophagaceae	g__Haoranjiania	396	920	28	8	318	276	158	270	2374
d__Bacteria	k__unclassified_d__Bacteria	p__Pseudomonadota	c__Alphaproteobacteria	o__Rhodospirillales	f__Acetobacteraceae	g__Plastoroseomonas	194	44	772	238	244	280	196	406	2374
d__Bacteria	k__unclassified_d__Bacteria	p__Bacteroidota	c__Bacteroidia	o__Marinilabiliales	f__Marinilabiliaceae	g__Geofilum	100	202	110	124	160	674	388	614	2372
d__Bacteria	k__unclassified_d__Bacteria	p__Thermodesulfobacteriota	c__Desulfovibrionia	o__Desulfovibrionales	f__Desulfovibrionaceae	g__Desulfohalovibrio	6	20	154	164	418	542	464	592	2360
d__Bacteria	k__unclassified_d__Bacteria	p__Thermodesulfobacteriota	c__Thermodesulfobacteria	o__Thermodesulfobacteriales	f__Thermodesulfatatoraceae	g__Thermodesulfatator	184	54	646	704	150	222	136	264	2360
d__Bacteria	k__unclassified_d__Bacteria	p__Pseudomonadota	c__Betaproteobacteria	o__Burkholderiales	f__unclassified_o__Burkholderiales	g__Eleftheria	88	126	412	170	126	384	414	636	2356
d__Bacteria	k__unclassified_d__Bacteria	p__Thermodesulfobacteriota	c__Desulfovibrionia	o__Desulfovibrionales	f__Desulfovibrionaceae	g__Fundidesulfovibrio	66	44	714	252	268	324	318	370	2356
d__Bacteria	k__unclassified_d__Bacteria	p__Bacillota	c__Clostridia	o__Thermoanaerobacterales	f__Thermoanaerobacteraceae	g__Thermodesulfitimonas	2	82	574	468	130	344	396	354	2350
d__Bacteria	k__unclassified_d__Bacteria	p__Bacillota	c__Clostridia	o__Eubacteriales	f__unclassified_o__Eubacteriales	g__Proteiniborus	0	0	68	76	56	778	890	482	2350
d__Bacteria	k__unclassified_d__Bacteria	p__Pseudomonadota	c__Alphaproteobacteria	o__Hyphomicrobiales	f__Nitrobacteraceae	g__Variibacter	180	260	412	236	460	194	192	416	2350
d__Bacteria	k__unclassified_d__Bacteria	p__Actinomycetota	c__Actinomycetes	o__Micrococcales	f__Beutenbergiaceae	g__Salana	720	1324	104	30	34	74	32	24	2342
d__Bacteria	k__unclassified_d__Bacteria	p__Actinomycetota	c__Actinomycetes	o__Micrococcales	f__Microbacteriaceae	g__Homoserinimonas	474	1058	292	212	66	116	54	68	2340
d__Bacteria	k__unclassified_d__Bacteria	p__Pseudomonadota	c__Gammaproteobacteria	o__Oceanospirillales	f__Oceanospirillaceae	g__Neptuniibacter	44	102	338	288	156	558	500	352	2338
d__Bacteria	k__unclassified_d__Bacteria	p__Cyanobacteriota	c__Cyanophyceae	o__Gloeobacterales	f__Anthocerotibacteraceae	g__Candidatus_Cyanaurora	2	108	634	1162	38	176	64	152	2336
d__Bacteria	k__unclassified_d__Bacteria	p__Pseudomonadota	c__Gammaproteobacteria	o__Nevskiales	f__Algiphilaceae	g__Algiphilus	88	90	500	496	170	328	204	448	2324
d__Bacteria	k__unclassified_d__Bacteria	p__Pseudomonadota	c__Gammaproteobacteria	o__Cellvibrionales	f__Halieaceae	g__Parahaliea	206	152	336	370	118	330	324	488	2324
d__Bacteria	k__unclassified_d__Bacteria	p__Pseudomonadota	c__Alphaproteobacteria	o__Rhodobacterales	f__Paracoccaceae	g__Puniceibacterium	106	224	272	152	1238	180	92	56	2320
d__Bacteria	k__unclassified_d__Bacteria	p__Pseudomonadota	c__Alphaproteobacteria	o__Rhodobacterales	f__Roseobacteraceae	g__Roseivivax	186	392	404	304	438	188	194	208	2314
d__Bacteria	k__unclassified_d__Bacteria	p__Pseudomonadota	c__Gammaproteobacteria	o__Chromatiales	f__Chromatiaceae	g__Candidatus_Thiosymbion	126	188	212	602	302	272	254	354	2310
d__Bacteria	k__unclassified_d__Bacteria	p__Pseudomonadota	c__Betaproteobacteria	o__Rhodocyclales	f__Zoogloeaceae	g__Nitrogeniibacter	250	580	286	178	130	334	310	234	2302
d__Bacteria	k__unclassified_d__Bacteria	p__Bacteroidota	c__Flavobacteriia	o__Flavobacteriales	f__Schleiferiaceae	g__Phaeocystidibacter	30	88	690	150	304	394	184	458	2298
d__Bacteria	k__unclassified_d__Bacteria	p__Pseudomonadota	c__Alphaproteobacteria	o__Hyphomicrobiales	f__Propylenellaceae	g__Propylenella	174	140	842	288	110	208	292	232	2286
d__Bacteria	k__unclassified_d__Bacteria	p__Pseudomonadota	c__Gammaproteobacteria	o__Legionellales	f__Legionellaceae	g__Tatlockia	260	462	294	288	380	292	140	168	2284
d__Bacteria	k__unclassified_d__Bacteria	p__Pseudomonadota	c__Gammaproteobacteria	o__Cellvibrionales	f__Porticoccaceae	g__unclassified_f__Porticoccaceae	22	58	476	342	52	268	196	870	2284
d__Bacteria	k__unclassified_d__Bacteria	p__Thermodesulfobacteriota	c__Desulfobulbia	o__Desulfobulbales	f__Desulfocapsaceae	g__Desulfopila	36	132	478	368	214	302	206	540	2276
d__Bacteria	k__unclassified_d__Bacteria	p__Pseudomonadota	c__Betaproteobacteria	o__Neisseriales	f__Chromobacteriaceae	g__Gulbenkiania	110	238	750	196	50	294	348	290	2276
d__Bacteria	k__unclassified_d__Bacteria	p__Pseudomonadota	c__Gammaproteobacteria	o__Moraxellales	f__Moraxellaceae	g__Psychrobacter	162	144	258	88	278	672	458	214	2274
d__Bacteria	k__unclassified_d__Bacteria	p__Bacillota	c__Clostridia	o__Eubacteriales	f__Eubacteriales_Family_XII._Incertae_Sedis	g__Fusibacter	6	10	44	44	124	686	784	574	2272
d__Bacteria	k__unclassified_d__Bacteria	p__Pseudomonadota	c__Alphaproteobacteria	o__Sphingomonadales	f__Zymomonadaceae	g__Zymomonas	212	196	774	344	70	68	204	402	2270
d__Bacteria	k__unclassified_d__Bacteria	p__Actinomycetota	c__Actinomycetes	o__Micrococcales	f__Intrasporangiaceae	g__Kribbia	568	992	474	228	0	0	0	6	2268
d__Bacteria	k__unclassified_d__Bacteria	p__Thermotogota	c__Thermotogae	o__Thermotogales	f__Thermotogaceae	g__Thermotoga	86	150	584	264	204	262	280	438	2268
d__Bacteria	k__unclassified_d__Bacteria	p__Bacteroidota	c__Flavobacteriia	o__Flavobacteriales	f__Flavobacteriaceae	g__Dokdonia	138	64	72	10	544	494	424	522	2268
d__Archaea	k__unclassified_d__Archaea	p__Euryarchaeota	c__Halobacteria	o__unclassified_c__Halobacteria	f__unclassified_c__Halobacteria	g__unclassified_c__Halobacteria	214	86	364	186	386	364	264	400	2264
d__Bacteria	k__unclassified_d__Bacteria	p__Cyanobacteriota	c__Cyanophyceae	o__Pleurocapsales	f__Xenococcaceae	g__unclassified_f__Xenococcaceae	570	114	370	236	76	282	258	358	2264
d__Bacteria	k__unclassified_d__Bacteria	p__Pseudomonadota	c__Gammaproteobacteria	o__Cellvibrionales	f__Spongiibacteraceae	g__Dasania	34	26	216	722	28	410	316	510	2262
d__Bacteria	k__unclassified_d__Bacteria	p__Bacteroidota	c__Chitinophagia	o__Chitinophagales	f__Chitinophagaceae	g__Pseudocnuella	460	894	66	10	604	94	68	64	2260
d__Bacteria	k__unclassified_d__Bacteria	p__Pseudomonadota	c__Gammaproteobacteria	o__Chromatiales	f__Ectothiorhodospiraceae	g__Arhodomonas	270	38	302	128	252	418	506	342	2256
d__Bacteria	k__unclassified_d__Bacteria	p__Bacillota	c__Clostridia	o__Halanaerobiales	f__Halanaerobiaceae	g__Halanaerobium	10	40	380	114	90	520	546	556	2256
d__Bacteria	k__unclassified_d__Bacteria	p__Thermodesulfobacteriota	c__Desulfobacteria	o__Desulfobacterales	f__Desulfobacteraceae	g__Desulfobotulus	20	10	370	162	414	332	362	582	2252
d__Bacteria	k__unclassified_d__Bacteria	p__Bacteroidota	c__Cytophagia	o__Cytophagales	f__Cytophagaceae	g__Rhabdobacter	204	368	172	136	344	406	268	348	2246
d__Bacteria	k__unclassified_d__Bacteria	p__Rhodothermota	c__Rhodothermia	o__Rhodothermales	f__Rubricoccaceae	g__Rubricoccus	34	72	440	276	380	296	308	434	2240
d__Bacteria	k__unclassified_d__Bacteria	p__Pseudomonadota	c__Betaproteobacteria	o__Nitrosomonadales	f__Gallionellaceae	g__Ferriphaselus	214	460	298	334	88	222	194	424	2234
d__Bacteria	k__unclassified_d__Bacteria	p__Actinomycetota	c__Actinomycetes	o__Actinomycetales	f__Actinomycetaceae	g__Bowdeniella	610	1548	44	2	4	6	12	6	2232
d__Bacteria	k__unclassified_d__Bacteria	p__Actinomycetota	c__Actinomycetes	o__Micrococcales	f__Microbacteriaceae	g__Rhodoglobus	368	390	398	228	46	222	234	344	2230
d__Bacteria	k__unclassified_d__Bacteria	p__Pseudomonadota	c__Alphaproteobacteria	o__Rhodobacterales	f__Paracoccaceae	g__Nioella	22	114	146	72	1612	106	78	80	2230
d__Bacteria	k__unclassified_d__Bacteria	p__Actinomycetota	c__Actinomycetes	o__Micrococcales	f__Dermacoccaceae	g__Leekyejoonella	446	1182	300	226	2	14	36	20	2226
d__Bacteria	k__unclassified_d__Bacteria	p__Pseudomonadota	c__Alphaproteobacteria	o__Hyphomicrobiales	f__Pleomorphomonadaceae	g__Faunimonas	298	400	406	482	220	160	106	152	2224
d__Bacteria	k__unclassified_d__Bacteria	p__Bacillota	c__Clostridia	o__Eubacteriales	f__Clostridiales_Family_XVII._Incertae_Sedis	g__Sulfobacillus	4	84	636	484	120	252	242	400	2222
d__Bacteria	k__unclassified_d__Bacteria	p__Bacillota	c__Bacilli	o__Bacillales	f__Planococcaceae	g__Sporosarcina	72	96	534	406	112	336	346	316	2218
d__Bacteria	k__unclassified_d__Bacteria	p__Cyanobacteriota	c__Cyanophyceae	o__Pleurocapsales	f__Hydrococcaceae	g__Hydrococcus	90	126	502	600	34	248	226	390	2216
d__Bacteria	k__unclassified_d__Bacteria	p__Bacillota	c__Clostridia	o__Eubacteriales	f__Eubacteriaceae	g__Alkalibacter	2	4	32	14	64	784	914	400	2214
d__Bacteria	k__unclassified_d__Bacteria	p__Actinomycetota	c__Actinomycetes	o__Mycobacteriales	f__Nocardiaceae	g__Antrihabitans	102	266	478	532	76	146	276	336	2212
d__Bacteria	k__unclassified_d__Bacteria	p__Pseudomonadota	c__Gammaproteobacteria	o__Enterobacterales	f__Enterobacteriaceae	g__Cronobacter	230	192	180	68	226	542	482	288	2208
d__Bacteria	k__unclassified_d__Bacteria	p__Pseudomonadota	c__Betaproteobacteria	o__Burkholderiales	f__Alcaligenaceae	g__Orrella	156	182	380	236	102	528	506	118	2208
d__Bacteria	k__unclassified_d__Bacteria	p__Actinomycetota	c__Actinomycetes	o__Micrococcales	f__Cellulomonadaceae	g__Oerskovia	266	630	626	284	26	72	118	184	2206
d__Archaea	k__unclassified_d__Archaea	p__Candidatus_Korarchaeota	c__unclassified_p__Candidatus_Korarchaeota	o__unclassified_p__Candidatus_Korarchaeota	f__unclassified_p__Candidatus_Korarchaeota	g__unclassified_p__Candidatus_Korarchaeota	32	58	164	236	346	340	448	582	2206
d__Bacteria	k__unclassified_d__Bacteria	p__Cyanobacteriota	c__Cyanophyceae	o__Gomontiellales	f__Chamaesiphonaceae	g__Chamaesiphon	58	54	286	392	260	358	294	498	2200
d__Bacteria	k__unclassified_d__Bacteria	p__Bacteroidota	c__Flavobacteriia	o__Flavobacteriales	f__Flavobacteriaceae	g__Zobellia	252	364	8	34	548	422	268	302	2198
d__Bacteria	k__unclassified_d__Bacteria	p__Pseudomonadota	c__Gammaproteobacteria	o__Enterobacterales	f__Morganellaceae	g__Providencia	374	524	410	652	30	64	52	90	2196
d__Bacteria	k__unclassified_d__Bacteria	p__Bacillota	c__Bacilli	o__Bacillales	f__Bacillaceae	g__Priestia	82	156	518	260	98	390	424	268	2196
d__Bacteria	k__unclassified_d__Bacteria	p__Nitrospirota	c__Nitrospiria	o__Nitrospirales	f__Nitrospiraceae	g__Candidatus_Magnetoovum	20	64	540	684	170	252	228	236	2194
d__Archaea	k__unclassified_d__Archaea	p__Thermoproteota	c__unclassified_p__Thermoproteota	o__unclassified_p__Thermoproteota	f__unclassified_p__Thermoproteota	g__unclassified_p__Thermoproteota	122	104	394	116	138	528	370	422	2194
d__Bacteria	k__unclassified_d__Bacteria	p__Pseudomonadota	c__Gammaproteobacteria	o__Oceanospirillales	f__Alcanivoracaceae	g__Marinicella	184	44	608	170	110	412	342	318	2188
d__Archaea	k__unclassified_d__Archaea	p__Candidatus_Diapherotrites	c__unclassified_p__Candidatus_Diapherotrites	o__unclassified_p__Candidatus_Diapherotrites	f__unclassified_p__Candidatus_Diapherotrites	g__unclassified_p__Candidatus_Diapherotrites	62	22	246	314	86	518	554	382	2184
d__Bacteria	k__unclassified_d__Bacteria	p__Bacillota	c__Clostridia	o__Eubacteriales	f__Desulfallaceae	g__Desulfoscipio	40	22	244	288	68	424	642	456	2184
d__Bacteria	k__unclassified_d__Bacteria	p__Pseudomonadota	c__Alphaproteobacteria	o__Hyphomicrobiales	f__Rhizobiaceae	g__Georhizobium	18	152	970	322	32	144	256	278	2172
d__Bacteria	k__unclassified_d__Bacteria	p__Thermodesulfobacteriota	c__Desulfobacteria	o__Desulfobacterales	f__Desulfobacteraceae	g__Desulfospira	60	46	286	66	162	502	628	422	2172
d__Bacteria	k__unclassified_d__Bacteria	p__Cyanobacteriota	c__Cyanophyceae	o__Oscillatoriales	f__Aerosakkonemataceae	g__Microseira	50	100	322	276	222	434	350	414	2168
d__Bacteria	k__unclassified_d__Bacteria	p__Bacteroidota	c__Flavobacteriia	o__Flavobacteriales	f__Flavobacteriaceae	g__Sinomicrobium	166	492	126	86	286	292	288	430	2166
d__Bacteria	k__unclassified_d__Bacteria	p__Bacillota	c__Clostridia	o__Caldicellulosiruptorales	f__Caldicellulosiruptoraceae	g__Caldicellulosiruptor	50	38	246	182	158	518	468	494	2154
d__Bacteria	k__unclassified_d__Bacteria	p__Pseudomonadota	c__Gammaproteobacteria	o__Chromatiales	f__Ectothiorhodospiraceae	g__Thiohalomonas	118	26	384	224	334	402	326	336	2150
d__Bacteria	k__unclassified_d__Bacteria	p__Actinomycetota	c__Actinomycetes	o__Pseudonocardiales	f__Pseudonocardiaceae	g__Haloechinothrix	32	190	930	734	18	60	70	116	2150
d__Bacteria	k__unclassified_d__Bacteria	p__Bacillota	c__Bacilli	o__Bacillales	f__Bacillaceae	g__Geobacillus	42	128	396	306	92	430	402	354	2150
d__Bacteria	k__unclassified_d__Bacteria	p__Actinomycetota	c__Actinomycetes	o__Mycobacteriales	f__unclassified_o__Mycobacteriales	g__Fodinicola	178	414	520	468	118	174	116	160	2148
d__Bacteria	k__unclassified_d__Bacteria	p__Bacillota	c__Clostridia	o__Eubacteriales	f__Lachnospiraceae	g__Anaerocolumna	26	34	44	30	62	684	762	506	2148
d__Bacteria	k__unclassified_d__Bacteria	p__Bacillota	c__Tissierellia	o__unclassified_c__Tissierellia	f__unclassified_c__Tissierellia	g__Dethiosulfatibacter	78	186	42	16	52	694	672	404	2144
d__Bacteria	k__unclassified_d__Bacteria	p__Pseudomonadota	c__Gammaproteobacteria	o__Oceanospirillales	f__Saccharospirillaceae	g__Saccharospirillum	56	70	248	440	66	526	414	322	2142
d__Bacteria	k__unclassified_d__Bacteria	p__Pseudomonadota	c__Betaproteobacteria	o__Burkholderiales	f__unclassified_o__Burkholderiales	g__Aquariibacter	298	192	642	358	134	238	244	34	2140
d__Bacteria	k__unclassified_d__Bacteria	p__Bacteroidota	c__Cytophagia	o__Cytophagales	f__Catalimonadaceae	g__Tunicatimonas	150	234	258	268	414	232	216	366	2138
d__Bacteria	k__unclassified_d__Bacteria	p__Nitrospirota	c__Nitrospiria	o__Nitrospirales	f__Nitrospiraceae	g__Candidatus_Magnetominusculus	38	52	88	138	368	400	510	542	2136
d__Bacteria	k__unclassified_d__Bacteria	p__Pseudomonadota	c__Alphaproteobacteria	o__Rhodobacterales	f__Paracoccaceae	g__Xinfangfangia	366	706	134	76	684	88	52	28	2134
d__Bacteria	k__unclassified_d__Bacteria	p__Pseudomonadota	c__Alphaproteobacteria	o__Rhodobacterales	f__Roseobacteraceae	g__Seohaeicola	104	156	142	78	1276	180	120	76	2132
d__Bacteria	k__unclassified_d__Bacteria	p__Pseudomonadota	c__Gammaproteobacteria	o__Oceanospirillales	f__Oceanospirillaceae	g__Nitrincola	92	120	210	750	38	446	332	144	2132
d__Bacteria	k__unclassified_d__Bacteria	p__Bacteroidota	c__Flavobacteriia	o__Flavobacteriales	f__Weeksellaceae	g__Riemerella	524	1142	80	50	64	84	58	128	2130
d__Bacteria	k__unclassified_d__Bacteria	p__Bacillota	c__Bacilli	o__Bacillales	f__Bacillaceae	g__Cytobacillus	44	66	250	228	212	492	494	342	2128
d__Eukaryota	k__Fungi	p__Ascomycota	c__Sordariomycetes	o__Hypocreales	f__Nectriaceae	g__Fusarium	560	840	256	86	50	130	74	128	2124
d__Bacteria	k__unclassified_d__Bacteria	p__Pseudomonadota	c__Gammaproteobacteria	o__Methylococcales	f__Methylococcaceae	g__Methyloterricola	178	246	202	276	230	276	282	432	2122
d__Archaea	k__unclassified_d__Archaea	p__Euryarchaeota	c__Methanomicrobia	o__Methanosarcinales	f__Candidatus_Methanoperedenaceae	g__unclassified_f__Candidatus_Methanoperedenaceae	288	322	202	216	152	244	252	440	2116
d__Bacteria	k__unclassified_d__Bacteria	p__Pseudomonadota	c__Gammaproteobacteria	o__Chromatiales	f__Chromatiaceae	g__Halochromatium	174	28	206	1268	68	138	110	122	2114
d__Bacteria	k__unclassified_d__Bacteria	p__Candidatus_Microgenomates	c__unclassified_p__Candidatus_Microgenomates	o__unclassified_p__Candidatus_Microgenomates	f__unclassified_p__Candidatus_Microgenomates	g__unclassified_p__Candidatus_Microgenomates	214	442	286	206	52	314	258	342	2114
d__Bacteria	k__unclassified_d__Bacteria	p__Actinomycetota	c__Actinomycetes	o__Kitasatosporales	f__Streptomycetaceae	g__Actinacidiphila	134	414	478	426	68	232	196	166	2114
d__Eukaryota	k__unclassified_d__Eukaryota	p__Discosea	c__unclassified_p__Discosea	o__Longamoebia	f__Acanthamoebidae	g__Acanthamoeba	196	132	470	32	54	326	550	350	2110
d__Bacteria	k__unclassified_d__Bacteria	p__Actinomycetota	c__Actinomycetes	o__Micrococcales	f__Microbacteriaceae	g__Naasia	596	344	382	304	54	166	116	144	2106
d__Bacteria	k__unclassified_d__Bacteria	p__Bacteroidota	c__Cytophagia	o__Cytophagales	f__Cyclobacteriaceae	g__Cecembia	702	272	288	208	140	166	116	214	2106
d__Bacteria	k__unclassified_d__Bacteria	p__Cyanobacteriota	c__Cyanophyceae	o__Nostocales	f__Chlorogloeopsidaceae	g__Chlorogloeopsis	56	166	668	434	120	250	152	258	2104
d__Bacteria	k__unclassified_d__Bacteria	p__Pseudomonadota	c__Betaproteobacteria	o__Burkholderiales	f__Alcaligenaceae	g__Allopusillimonas	152	158	768	276	138	210	180	220	2102
d__Bacteria	k__unclassified_d__Bacteria	p__Bacillota	c__Clostridia	o__Thermoanaerobacterales	f__Thermoanaerobacteraceae	g__Thermoanaerobacterium	8	54	108	108	78	602	628	514	2100
d__Bacteria	k__unclassified_d__Bacteria	p__Pseudomonadota	c__Alphaproteobacteria	o__Hyphomonadales	f__Hyphomonadaceae	g__Vitreimonas	604	102	88	32	536	344	168	226	2100
d__Bacteria	k__unclassified_d__Bacteria	p__Actinomycetota	c__Actinomycetes	o__Mycobacteriales	f__Gordoniaceae	g__Skermania	440	910	216	132	130	58	36	178	2100
d__Bacteria	k__unclassified_d__Bacteria	p__Pseudomonadota	c__Alphaproteobacteria	o__Hyphomicrobiales	f__Kaistiaceae	g__Prosthecomicrobium	262	162	240	160	504	292	198	272	2090
d__Bacteria	k__unclassified_d__Bacteria	p__Actinomycetota	c__Actinomycetes	o__Propionibacteriales	f__Nocardioidaceae	g__Thermasporomyces	74	316	812	520	22	148	90	108	2090
d__Bacteria	k__unclassified_d__Bacteria	p__Bacteroidota	c__Bacteroidia	o__Marinilabiliales	f__Marinilabiliaceae	g__Alkaliflexus	132	172	96	52	502	442	286	408	2090
d__Bacteria	k__unclassified_d__Bacteria	p__Pseudomonadota	c__Gammaproteobacteria	o__Oceanospirillales	f__Zooshikellaceae	g__Spartinivicinus	102	18	172	454	30	514	462	330	2082
d__Bacteria	k__unclassified_d__Bacteria	p__Bacteroidota	c__Flavobacteriia	o__Flavobacteriales	f__Flavobacteriaceae	g__Leeuwenhoekiella	188	500	274	228	126	258	298	204	2076
d__Bacteria	k__unclassified_d__Bacteria	p__Bacteroidota	c__Sphingobacteriia	o__Sphingobacteriales	f__Sphingobacteriaceae	g__Anseongella	114	88	512	328	162	206	196	466	2072
d__Bacteria	k__unclassified_d__Bacteria	p__Pseudomonadota	c__Alphaproteobacteria	o__Rhodobacterales	f__Paracoccaceae	g__Albidovulum	58	38	88	110	298	696	450	332	2070
d__Bacteria	k__unclassified_d__Bacteria	p__Bacteroidota	c__Flavobacteriia	o__Flavobacteriales	f__Flavobacteriaceae	g__Seonamhaeicola	302	500	194	144	144	282	196	304	2066
d__Bacteria	k__unclassified_d__Bacteria	p__Bacillota	c__Bacilli	o__Bacillales	f__Bacillaceae	g__Lederbergia	134	416	170	72	256	400	340	278	2066
d__Bacteria	k__unclassified_d__Bacteria	p__Bacillota	c__Clostridia	o__Eubacteriales	f__Peptococcaceae	g__Thermanaerosceptrum	2	56	334	246	54	436	520	418	2066
d__Bacteria	k__unclassified_d__Bacteria	p__Pseudomonadota	c__Betaproteobacteria	o__Neisseriales	f__Neisseriaceae	g__Neisseria	92	250	448	150	204	254	242	424	2064
d__Bacteria	k__unclassified_d__Bacteria	p__Cyanobacteriota	c__Cyanophyceae	o__Nostocales	f__Rivulariaceae	g__Rivularia	156	170	378	422	128	244	238	326	2062
d__Bacteria	k__unclassified_d__Bacteria	p__Pseudomonadota	c__Gammaproteobacteria	o__Xanthomonadales	f__Rhodanobacteraceae	g__Mizugakiibacter	234	340	388	212	94	320	296	174	2058
d__Bacteria	k__unclassified_d__Bacteria	p__Pseudomonadota	c__Alphaproteobacteria	o__Hyphomicrobiales	f__Segnochrobactraceae	g__Segnochrobactrum	444	100	138	68	926	108	82	192	2058
d__Bacteria	k__unclassified_d__Bacteria	p__Bacteroidota	c__Flavobacteriia	o__Flavobacteriales	f__Flavobacteriaceae	g__Aestuariivivens	26	144	340	298	312	330	244	362	2056
d__Eukaryota	k__Fungi	p__Ascomycota	c__Saccharomycetes	o__Saccharomycetales	f__Metschnikowiaceae	g__Metschnikowia	92	222	60	796	462	32	156	226	2046
d__Bacteria	k__unclassified_d__Bacteria	p__Cyanobacteriota	c__Cyanophyceae	o__Chroococcales	f__Aphanothecaceae	g__Crocosphaera	126	166	342	144	102	366	264	534	2044
d__Bacteria	k__unclassified_d__Bacteria	p__Bacillota	c__Clostridia	o__Eubacteriales	f__Peptostreptococcaceae	g__Clostridioides	46	36	398	176	48	484	506	350	2044
d__Bacteria	k__unclassified_d__Bacteria	p__Bacteroidota	c__Bacteroidia	o__Bacteroidales	f__Rikenellaceae	g__Rikenella	12	44	16	6	306	678	558	422	2042
d__Bacteria	k__unclassified_d__Bacteria	p__Pseudomonadota	c__Gammaproteobacteria	o__Nevskiales	f__Nevskiaceae	g__Stenotrophobium	138	74	288	210	26	452	472	380	2040
d__Bacteria	k__unclassified_d__Bacteria	p__Actinomycetota	c__Actinomycetes	o__Acidothermales	f__Acidothermaceae	g__Acidothermus	150	526	470	336	48	92	100	318	2040
d__Bacteria	k__unclassified_d__Bacteria	p__Pseudomonadota	c__Alphaproteobacteria	o__Parvularculales	f__Parvularculaceae	g__Marinicaulis	272	260	496	322	232	150	132	168	2032
d__Bacteria	k__unclassified_d__Bacteria	p__Pseudomonadota	c__Alphaproteobacteria	o__Hyphomicrobiales	f__Phyllobacteriaceae	g__Aliihoeflea	348	334	86	56	524	278	160	244	2030
d__Bacteria	k__unclassified_d__Bacteria	p__Pseudomonadota	c__Gammaproteobacteria	o__Aeromonadales	f__Aeromonadaceae	g__Tolumonas	28	82	322	248	100	536	400	312	2028
d__Bacteria	k__unclassified_d__Bacteria	p__Pseudomonadota	c__Alphaproteobacteria	o__Hyphomicrobiales	f__Chelatococcaceae	g__Camelimonas	210	164	378	160	478	186	160	290	2026
d__Bacteria	k__unclassified_d__Bacteria	p__Bacteroidota	c__Chitinophagia	o__Chitinophagales	f__Chitinophagaceae	g__Gynurincola	766	560	194	132	274	44	26	30	2026
d__Bacteria	k__unclassified_d__Bacteria	p__Cyanobacteriota	c__Cyanophyceae	o__Gloeomargaritales	f__Gloeomargaritaceae	g__Gloeomargarita	266	46	418	434	68	254	250	288	2024
d__Bacteria	k__unclassified_d__Bacteria	p__Deferribacterota	c__Deferribacteres	o__Deferribacterales	f__Calditerrivibrionaceae	g__Calditerrivibrio	36	60	282	64	16	608	672	286	2024
d__Bacteria	k__unclassified_d__Bacteria	p__Actinomycetota	c__Actinomycetes	o__Micrococcales	f__Dermacoccaceae	g__Branchiibius	592	1248	80	26	6	16	4	50	2022
d__Bacteria	k__unclassified_d__Bacteria	p__Bacillota	c__Clostridia	o__Eubacteriales	f__Oscillospiraceae	g__Caproiciproducens	28	0	56	20	190	480	666	582	2022
d__Bacteria	k__unclassified_d__Bacteria	p__Actinomycetota	c__Actinomycetes	o__Micrococcales	f__Microbacteriaceae	g__Plantibacter	298	434	506	452	40	124	88	74	2016
d__Bacteria	k__unclassified_d__Bacteria	p__Bacteroidota	c__Bacteroidia	o__Bacteroidales	f__Odoribacteraceae	g__Butyricimonas	70	244	260	90	670	210	114	356	2014
d__Bacteria	k__unclassified_d__Bacteria	p__Actinomycetota	c__Actinomycetes	o__Jiangellales	f__Jiangellaceae	g__Haloactinopolyspora	284	730	526	364	8	22	18	58	2010
d__Bacteria	k__unclassified_d__Bacteria	p__Bacteroidota	c__Bacteroidia	o__Bacteroidales	f__Rikenellaceae	g__Acetobacteroides	102	204	100	44	250	456	526	324	2006
d__Bacteria	k__unclassified_d__Bacteria	p__Pseudomonadota	c__Alphaproteobacteria	o__Hyphomicrobiales	f__Ancalomicrobiaceae	g__Pinisolibacter	202	192	34	14	1174	136	110	138	2000
d__Bacteria	k__unclassified_d__Bacteria	p__Pseudomonadota	c__Gammaproteobacteria	o__Alteromonadales	f__Idiomarinaceae	g__Pseudidiomarina	410	336	414	180	154	186	156	158	1994
d__Bacteria	k__unclassified_d__Bacteria	p__Bdellovibrionota	c__Oligoflexia	o__Silvanigrellales	f__Silvanigrellaceae	g__Silvanigrella	70	156	326	402	70	372	334	262	1992
d__Bacteria	k__unclassified_d__Bacteria	p__Bacillota	c__Clostridia	o__Eubacteriales	f__Clostridiaceae	g__Lutispora	2	6	26	22	276	632	522	500	1986
d__Bacteria	k__unclassified_d__Bacteria	p__Pseudomonadota	c__Alphaproteobacteria	o__Rhodobacterales	f__Roseobacteraceae	g__Mesobacterium	92	232	558	346	560	44	80	70	1982
d__Bacteria	k__unclassified_d__Bacteria	p__Pseudomonadota	c__Alphaproteobacteria	o__Rhodobacterales	f__Roseobacteraceae	g__Mameliella	196	224	250	114	920	138	58	78	1978
d__Bacteria	k__unclassified_d__Bacteria	p__Bacillota	c__Clostridia	o__Eubacteriales	f__Oscillospiraceae	g__Acetivibrio	4	54	270	292	172	312	344	526	1974
d__Bacteria	k__unclassified_d__Bacteria	p__Pseudomonadota	c__Betaproteobacteria	o__Burkholderiales	f__Sphaerotilaceae	g__Scleromatobacter	48	310	758	66	44	312	282	148	1968
d__Bacteria	k__unclassified_d__Bacteria	p__Pseudomonadota	c__Alphaproteobacteria	o__Hyphomicrobiales	f__Rhizobiaceae	g__Liberibacter	314	94	116	56	796	170	176	246	1968
d__Bacteria	k__unclassified_d__Bacteria	p__Pseudomonadota	c__Alphaproteobacteria	o__Hyphomicrobiales	f__Pleomorphomonadaceae	g__Chthonobacter	140	108	734	150	270	148	214	202	1966
d__Bacteria	k__unclassified_d__Bacteria	p__Pseudomonadota	c__Gammaproteobacteria	o__Cellvibrionales	f__Halieaceae	g__Kineobactrum	50	60	344	388	84	298	260	476	1960
d__Bacteria	k__unclassified_d__Bacteria	p__Bacillota	c__Bacilli	o__Bacillales	f__Bacillaceae	g__Fictibacillus	70	92	376	210	106	446	376	284	1960
d__Bacteria	k__unclassified_d__Bacteria	p__Bacteroidota	c__Flavobacteriia	o__Flavobacteriales	f__Schleiferiaceae	g__Schleiferia	32	100	182	16	152	560	430	484	1956
d__Bacteria	k__unclassified_d__Bacteria	p__Pseudomonadota	c__Gammaproteobacteria	o__Methylococcales	f__Methylococcaceae	g__Candidatus_Methylospira	202	108	380	102	404	236	316	208	1956
d__Bacteria	k__unclassified_d__Bacteria	p__Bacillota	c__Clostridia	o__Halanaerobiales	f__unclassified_o__Halanaerobiales	g__Anoxybacter	4	50	326	368	166	322	270	450	1956
d__Bacteria	k__unclassified_d__Bacteria	p__Thermodesulfobacteriota	c__Desulfovibrionia	o__Desulfovibrionales	f__Desulfovibrionaceae	g__Cupidesulfovibrio	114	12	350	140	286	380	354	318	1954
d__Bacteria	k__unclassified_d__Bacteria	p__Pseudomonadota	c__Gammaproteobacteria	o__Kangiellales	f__Kangiellaceae	g__Kangiella	32	154	482	306	14	422	376	166	1952
d__Bacteria	k__unclassified_d__Bacteria	p__Actinomycetota	c__Actinomycetes	o__Pseudonocardiales	f__Pseudonocardiaceae	g__Crossiella	130	370	502	400	54	104	112	278	1950
d__Bacteria	k__unclassified_d__Bacteria	p__Bacteroidota	c__Cytophagia	o__Cytophagales	f__Spirosomataceae	g__Persicitalea	158	284	70	22	508	372	208	316	1938
d__Bacteria	k__unclassified_d__Bacteria	p__Thermotogota	c__Thermotogae	o__Kosmotogales	f__Kosmotogaceae	g__Kosmotoga	8	72	426	320	96	352	292	372	1938
d__Bacteria	k__unclassified_d__Bacteria	p__Pseudomonadota	c__Alphaproteobacteria	o__Hyphomicrobiales	f__Ancalomicrobiaceae	g__Siculibacillus	68	76	296	228	244	284	296	444	1936
d__Bacteria	k__unclassified_d__Bacteria	p__Bacillota	c__Clostridia	o__Eubacteriales	f__Clostridiaceae	g__Anaerosolibacter	0	0	14	4	56	698	802	362	1936
d__Bacteria	k__unclassified_d__Bacteria	p__Nitrospirota	c__Nitrospiria	o__Nitrospirales	f__Nitrospiraceae	g__Candidatus_Magnetobacterium	34	20	46	72	90	466	456	748	1932
d__Bacteria	k__unclassified_d__Bacteria	p__Acidobacteriota	c__Terriglobia	o__Terriglobales	f__Acidobacteriaceae	g__Candidatus_Sulfotelmatomonas	400	42	428	238	120	194	188	322	1932
d__Bacteria	k__unclassified_d__Bacteria	p__Actinomycetota	c__Actinomycetes	o__Micromonosporales	f__Micromonosporaceae	g__Hamadaea	68	242	472	376	78	304	174	218	1932
d__Bacteria	k__unclassified_d__Bacteria	p__Actinomycetota	c__Actinomycetes	o__Micrococcales	f__Microbacteriaceae	g__Aurantimicrobium	66	42	90	36	448	598	388	262	1930
d__Bacteria	k__unclassified_d__Bacteria	p__Actinomycetota	c__Actinomycetes	o__Micrococcales	f__Microbacteriaceae	g__Compostimonas	352	614	326	210	90	130	122	84	1928
d__Bacteria	k__unclassified_d__Bacteria	p__Bacillota	c__Clostridia	o__Eubacteriales	f__Oscillospiraceae	g__Anaerotruncus	38	34	74	112	214	528	544	382	1926
d__Bacteria	k__unclassified_d__Bacteria	p__Pseudomonadota	c__Gammaproteobacteria	o__Methylococcales	f__Methylothermaceae	g__Methylohalobius	192	58	190	126	376	300	310	366	1918
d__Bacteria	k__unclassified_d__Bacteria	p__Pseudomonadota	c__Alphaproteobacteria	o__Sphingomonadales	f__Erythrobacteraceae	g__Parerythrobacter	224	282	376	306	444	74	64	146	1916
d__Bacteria	k__unclassified_d__Bacteria	p__Bacillota	c__Clostridia	o__Eubacteriales	f__Desulfurisporaceae	g__Desulfurispora	6	24	288	366	178	296	348	408	1914
d__Bacteria	k__unclassified_d__Bacteria	p__Pseudomonadota	c__Alphaproteobacteria	o__Holosporales	f__Candidatus_Paracaedibacteraceae	g__Candidatus_Paracaedibacter	1008	234	70	16	340	136	62	46	1912
d__Bacteria	k__unclassified_d__Bacteria	p__Bacillota	c__Clostridia	o__Eubacteriales	f__Lachnospiraceae	g__Butyrivibrio	118	44	104	42	388	472	392	350	1910
d__Bacteria	k__unclassified_d__Bacteria	p__Bacillota	c__Clostridia	o__Eubacteriales	f__Lachnospiraceae	g__Mediterraneibacter	26	70	160	178	110	476	492	398	1910
d__Bacteria	k__unclassified_d__Bacteria	p__Bacteroidota	c__Cytophagia	o__Cytophagales	f__Fulvivirgaceae	g__Parachryseolinea	332	234	228	160	208	242	150	344	1898
d__Bacteria	k__unclassified_d__Bacteria	p__Cyanobacteriota	c__Cyanophyceae	o__Nostocales	f__Nostocaceae	g__Cylindrospermum	52	94	244	246	240	272	270	480	1898
d__Bacteria	k__unclassified_d__Bacteria	p__Pseudomonadota	c__Alphaproteobacteria	o__Rhodobacterales	f__Paracoccaceae	g__Aestuariivita	68	96	112	78	1100	240	92	110	1896
d__Bacteria	k__unclassified_d__Bacteria	p__Cyanobacteriota	c__Cyanophyceae	o__Nostocales	f__Nostocaceae	g__Richelia	164	104	334	232	72	380	386	220	1892
d__Bacteria	k__unclassified_d__Bacteria	p__Pseudomonadota	c__Betaproteobacteria	o__Burkholderiales	f__Oxalobacteraceae	g__Sapientia	18	458	1052	46	24	114	96	76	1884
d__Bacteria	k__unclassified_d__Bacteria	p__Pseudomonadota	c__Betaproteobacteria	o__Burkholderiales	f__Comamonadaceae	g__Lampropedia	244	244	572	310	38	200	180	96	1884
d__Bacteria	k__unclassified_d__Bacteria	p__Actinomycetota	c__Actinomycetes	o__Micrococcales	f__Micrococcaceae	g__Zhihengliuella	152	76	694	530	20	228	130	54	1884
d__Bacteria	k__unclassified_d__Bacteria	p__Bacteroidota	c__Cytophagia	o__Cytophagales	f__Fulvivirgaceae	g__Xanthovirga	94	82	406	184	66	346	238	466	1882
d__Bacteria	k__unclassified_d__Bacteria	p__Bacteroidota	c__Flavobacteriia	o__Flavobacteriales	f__Weeksellaceae	g__Apibacter	78	182	72	60	386	410	258	432	1878
d__Bacteria	k__unclassified_d__Bacteria	p__Bacillota	c__Bacilli	o__Bacillales	f__Bacillales_Family_X._Incertae_Sedis	g__Hydrogenibacillus	10	38	158	358	156	288	460	408	1876
d__Bacteria	k__unclassified_d__Bacteria	p__Actinomycetota	c__Actinomycetes	o__Micrococcales	f__Microbacteriaceae	g__Humibacter	302	918	214	170	32	82	88	66	1872
d__Bacteria	k__unclassified_d__Bacteria	p__Actinomycetota	c__Coriobacteriia	o__Eggerthellales	f__Eggerthellaceae	g__Slackia	58	140	66	26	42	524	518	494	1868
d__Bacteria	k__unclassified_d__Bacteria	p__Bacillota	c__Clostridia	o__Moorellales	f__Desulfitibacteraceae	g__Desulfitibacter	2	26	88	126	38	538	556	494	1868
d__Bacteria	k__unclassified_d__Bacteria	p__Actinomycetota	c__Actinomycetes	o__Micromonosporales	f__Micromonosporaceae	g__Spirilliplanes	156	242	712	602	16	22	30	80	1860
d__Eukaryota	k__Fungi	p__Zoopagomycota	c__Kickxellomycetes	o__Kickxellales	f__Kickxellaceae	g__Coemansia	46	44	420	20	96	268	568	396	1858
d__Bacteria	k__unclassified_d__Bacteria	p__Verrucomicrobiota	c__Verrucomicrobiae	o__Verrucomicrobiales	f__Akkermansiaceae	g__Akkermansia	148	94	270	204	256	264	284	338	1858
d__Bacteria	k__unclassified_d__Bacteria	p__Pseudomonadota	c__Gammaproteobacteria	o__Methylococcales	f__Methylothermaceae	g__Methylomarinovum	88	252	216	156	134	340	382	286	1854
d__Bacteria	k__unclassified_d__Bacteria	p__Pseudomonadota	c__Gammaproteobacteria	o__Oceanospirillales	f__Zooshikellaceae	g__Zooshikella	62	46	334	480	120	296	230	284	1852
d__Bacteria	k__unclassified_d__Bacteria	p__Actinomycetota	c__Actinomycetes	o__Propionibacteriales	f__Propionibacteriaceae	g__Propionimicrobium	496	1224	38	20	2	22	16	30	1848
d__Bacteria	k__unclassified_d__Bacteria	p__Actinomycetota	c__Coriobacteriia	o__Coriobacteriales	f__Atopobiaceae	g__Olsenella	86	26	24	102	82	442	440	646	1848
d__Bacteria	k__unclassified_d__Bacteria	p__Bacillota	c__Bacilli	o__Bacillales	f__Listeriaceae	g__Listeria	88	150	184	192	128	316	482	306	1846
d__Bacteria	k__unclassified_d__Bacteria	p__Bacteroidota	c__Flavobacteriia	o__Flavobacteriales	f__Flavobacteriaceae	g__Confluentibacter	70	116	44	0	492	424	366	334	1846
d__Bacteria	k__unclassified_d__Bacteria	p__Actinomycetota	c__Actinomycetes	o__Actinomycetales	f__Actinomycetaceae	g__Changpingibacter	894	942	8	2	0	0	0	0	1846
d__Bacteria	k__unclassified_d__Bacteria	p__Bacteroidota	c__Flavobacteriia	o__Flavobacteriales	f__Flavobacteriaceae	g__Tamlana	42	112	98	104	440	356	318	372	1842
d__Bacteria	k__unclassified_d__Bacteria	p__Bacillota	c__Clostridia	o__Eubacteriales	f__Peptostreptococcaceae	g__Romboutsia	38	122	108	62	32	504	614	360	1840
d__Bacteria	k__unclassified_d__Bacteria	p__Bacillota	c__Bacilli	o__Bacillales	f__Bacillaceae	g__Metabacillus	22	72	400	230	34	354	372	354	1838
d__Bacteria	k__unclassified_d__Bacteria	p__Campylobacterota	c__Epsilonproteobacteria	o__Campylobacterales	f__Sulfurospirillaceae	g__Sulfurospirillum	142	100	244	318	106	228	222	474	1834
d__Bacteria	k__unclassified_d__Bacteria	p__Pseudomonadota	c__Betaproteobacteria	o__Neisseriales	f__Aquaspirillaceae	g__Aquaspirillum	216	362	218	122	128	298	274	210	1828
d__Bacteria	k__unclassified_d__Bacteria	p__Pseudomonadota	c__Alphaproteobacteria	o__Hyphomicrobiales	f__Beijerinckiaceae	g__Methylovirgula	116	168	380	112	410	240	146	252	1824
d__Bacteria	k__unclassified_d__Bacteria	p__Pseudomonadota	c__Gammaproteobacteria	o__Cellvibrionales	f__Halieaceae	g__Pseudohaliea	6	22	214	104	56	522	530	370	1824
d__Bacteria	k__unclassified_d__Bacteria	p__Bacillota	c__Clostridia	o__Eubacteriales	f__Peptostreptococcaceae	g__Acetoanaerobium	14	44	16	46	58	542	692	412	1824
d__Bacteria	k__unclassified_d__Bacteria	p__Actinomycetota	c__Actinomycetes	o__Micrococcales	f__Microbacteriaceae	g__Gryllotalpicola	162	334	212	170	240	194	182	328	1822
d__Bacteria	k__unclassified_d__Bacteria	p__Cyanobacteriota	c__Cyanophyceae	o__Nostocales	f__Nostocaceae	g__unclassified_f__Nostocaceae	184	52	290	210	72	352	268	386	1814
d__Archaea	k__unclassified_d__Archaea	p__Euryarchaeota	c__Methanomicrobia	o__Methanomicrobiales	f__Methanospirillaceae	g__Methanospirillum	38	10	430	160	88	330	298	460	1814
d__Bacteria	k__unclassified_d__Bacteria	p__Kiritimatiellota	c__Tichowtungiia	o__Tichowtungiales	f__Tichowtungiaceae	g__Tichowtungia	308	94	204	146	360	260	224	216	1812
d__Bacteria	k__unclassified_d__Bacteria	p__Bacteroidota	c__Cytophagia	o__Cytophagales	f__Cyclobacteriaceae	g__Lunatimonas	1026	168	64	58	154	166	34	140	1810
d__Bacteria	k__unclassified_d__Bacteria	p__Actinomycetota	c__Actinomycetes	o__Micrococcales	f__Microbacteriaceae	g__Clavibacter	392	730	344	242	20	20	16	36	1800
d__Bacteria	k__unclassified_d__Bacteria	p__Pseudomonadota	c__Alphaproteobacteria	o__Hyphomicrobiales	f__Brucellaceae	g__Paenochrobactrum	600	126	230	26	672	70	38	38	1800
d__Bacteria	k__unclassified_d__Bacteria	p__Bacillota	c__Clostridia	o__Halanaerobiales	f__Halobacteroidaceae	g__Candidatus_Frackibacter	26	82	356	322	48	366	272	326	1798
d__Bacteria	k__unclassified_d__Bacteria	p__Actinomycetota	c__Actinomycetes	o__Kitasatosporales	f__Streptomycetaceae	g__Yinghuangia	168	486	446	410	18	64	66	138	1796
d__Bacteria	k__unclassified_d__Bacteria	p__Cyanobacteriota	c__Cyanophyceae	o__Chroococcidiopsidales	f__Chroococcidiopsidaceae	g__unclassified_f__Chroococcidiopsidaceae	198	144	396	462	26	194	190	186	1796
d__Bacteria	k__unclassified_d__Bacteria	p__Pseudomonadota	c__Alphaproteobacteria	o__Rhodobacterales	f__Paracoccaceae	g__Agaricicola	122	374	294	112	80	296	188	328	1794
d__Bacteria	k__unclassified_d__Bacteria	p__Pseudomonadota	c__Alphaproteobacteria	o__Hyphomicrobiales	f__Afifellaceae	g__Afifella	188	312	402	178	260	144	156	154	1794
d__Bacteria	k__unclassified_d__Bacteria	p__Pseudomonadota	c__Gammaproteobacteria	o__Xanthomonadales	f__Xanthomonadaceae	g__Rehaibacterium	44	86	534	302	70	370	298	88	1792
d__Bacteria	k__unclassified_d__Bacteria	p__Bacillota	c__Bacilli	o__Bacillales	f__Bacillaceae	g__Alkalihalobacillus	8	34	170	234	252	376	352	364	1790
d__Bacteria	k__unclassified_d__Bacteria	p__Cyanobacteriota	c__Cyanophyceae	o__Leptolyngbyales	f__Leptolyngbyaceae	g__Plectolyngbya	10	98	1232	252	4	76	78	36	1786
d__Bacteria	k__unclassified_d__Bacteria	p__Candidatus_Binatota	c__unclassified_p__Candidatus_Binatota	o__unclassified_p__Candidatus_Binatota	f__unclassified_p__Candidatus_Binatota	g__unclassified_p__Candidatus_Binatota	68	16	256	334	274	238	216	384	1786
d__Bacteria	k__unclassified_d__Bacteria	p__Cyanobacteriota	c__Cyanophyceae	o__Oscillatoriales	f__Oscillatoriaceae	g__Argonema	76	118	440	260	246	220	188	238	1786
d__Bacteria	k__unclassified_d__Bacteria	p__Pseudomonadota	c__Betaproteobacteria	o__Burkholderiales	f__Alcaligenaceae	g__Advenella	152	210	376	142	298	278	180	150	1786
d__Bacteria	k__unclassified_d__Bacteria	p__Aquificota	c__Aquificae	o__Aquificales	f__unclassified_o__Aquificales	g__Thermosulfidibacter	18	8	268	312	334	224	276	346	1786
d__Bacteria	k__unclassified_d__Bacteria	p__Bacteroidota	c__Flavobacteriia	o__Flavobacteriales	f__Weeksellaceae	g__Moheibacter	98	324	64	70	364	298	212	354	1784
d__Bacteria	k__unclassified_d__Bacteria	p__Pseudomonadota	c__Alphaproteobacteria	o__Sphingomonadales	f__Erythrobacteraceae	g__Alteriqipengyuania	54	126	540	446	14	82	106	412	1780
d__Bacteria	k__unclassified_d__Bacteria	p__Pseudomonadota	c__Gammaproteobacteria	o__Thiotrichales	f__Thiotrichaceae	g__unclassified_f__Thiotrichaceae	56	122	70	58	62	576	568	266	1778
d__Bacteria	k__unclassified_d__Bacteria	p__Pseudomonadota	c__Gammaproteobacteria	o__Nevskiales	f__Nevskiaceae	g__Fontimonas	102	18	134	84	64	586	560	230	1778
d__Bacteria	k__unclassified_d__Bacteria	p__Pseudomonadota	c__Alphaproteobacteria	o__Hyphomicrobiales	f__Tepidamorphaceae	g__Microbaculum	270	196	102	80	634	222	112	158	1774
d__Bacteria	k__unclassified_d__Bacteria	p__Bacillota	c__Bacilli	o__Lactobacillales	f__Lactobacillaceae	g__Lactobacillus	122	120	154	154	308	266	290	356	1770
d__Bacteria	k__unclassified_d__Bacteria	p__Pseudomonadota	c__Alphaproteobacteria	o__Sphingomonadales	f__Sphingomonadaceae	g__Novosphingopyxis	320	788	292	272	10	14	10	62	1768
d__Bacteria	k__unclassified_d__Bacteria	p__Thermodesulfobacteriota	c__Desulfuromonadia	o__Desulfuromonadales	f__Geopsychrobacteraceae	g__Geopsychrobacter	2	24	218	358	80	292	296	496	1766
d__Bacteria	k__unclassified_d__Bacteria	p__Pseudomonadota	c__Alphaproteobacteria	o__Hyphomicrobiales	f__Phyllobacteriaceae	g__Roseitalea	170	74	208	236	466	170	194	248	1766
d__Bacteria	k__unclassified_d__Bacteria	p__Bacillota	c__Bacilli	o__Bacillales	f__Bacillaceae	g__Peribacillus	50	38	188	244	96	384	352	412	1764
d__Bacteria	k__unclassified_d__Bacteria	p__Thermodesulfobacteriota	c__Desulfovibrionia	o__Desulfovibrionales	f__Desulfovibrionaceae	g__Maridesulfovibrio	8	16	46	54	388	540	342	368	1762
d__Bacteria	k__unclassified_d__Bacteria	p__Actinomycetota	c__Actinomycetes	o__Streptosporangiales	f__Streptosporangiaceae	g__Microtetraspora	74	204	784	562	14	28	26	70	1762
d__Bacteria	k__unclassified_d__Bacteria	p__Bacteroidota	c__Flavobacteriia	o__Flavobacteriales	f__Flavobacteriaceae	g__Eudoraea	32	120	104	90	402	374	220	416	1758
d__Bacteria	k__unclassified_d__Bacteria	p__Pseudomonadota	c__Gammaproteobacteria	o__Alteromonadales	f__Idiomarinaceae	g__Aliidiomarina	64	206	452	510	72	162	130	160	1756
d__Bacteria	k__unclassified_d__Bacteria	p__Pseudomonadota	c__Gammaproteobacteria	o__Acidiferrobacterales	f__Acidiferrobacteraceae	g__Acidiferrobacter	178	320	242	202	136	186	220	270	1754
d__Bacteria	k__unclassified_d__Bacteria	p__Bacillota	c__Erysipelotrichia	o__Erysipelotrichales	f__Coprobacillaceae	g__Coprobacillus	28	46	12	0	44	640	698	280	1748
d__Bacteria	k__unclassified_d__Bacteria	p__Cyanobacteriota	c__Cyanophyceae	o__Leptolyngbyales	f__Leptolyngbyaceae	g__Myxacorys	6	50	252	274	328	330	250	258	1748
d__Archaea	k__unclassified_d__Archaea	p__Candidatus_Hadarchaeota	c__Candidatus_Hadarchaeia	o__unclassified_c__Candidatus_Hadarchaeia	f__unclassified_c__Candidatus_Hadarchaeia	g__unclassified_c__Candidatus_Hadarchaeia	26	82	174	176	62	468	414	340	1742
d__Bacteria	k__unclassified_d__Bacteria	p__Actinomycetota	c__Actinomycetes	o__Micrococcales	f__Beutenbergiaceae	g__Miniimonas	412	860	76	58	40	66	56	172	1740
d__Bacteria	k__unclassified_d__Bacteria	p__Candidatus_Hydrothermae	c__unclassified_p__Candidatus_Hydrothermae	o__unclassified_p__Candidatus_Hydrothermae	f__unclassified_p__Candidatus_Hydrothermae	g__unclassified_p__Candidatus_Hydrothermae	10	36	226	254	94	398	328	394	1740
d__Bacteria	k__unclassified_d__Bacteria	p__Bacillota	c__Clostridia	o__Thermoanaerobacterales	f__Thermoanaerobacteraceae	g__Thermacetogenium	52	36	344	482	94	220	256	256	1740
d__Bacteria	k__unclassified_d__Bacteria	p__Cyanobacteriota	c__Cyanophyceae	o__Nostocales	f__Aphanizomenonaceae	g__Sphaerospermopsis	162	280	230	192	60	240	288	286	1738
d__Bacteria	k__unclassified_d__Bacteria	p__Pseudomonadota	c__Alphaproteobacteria	o__Rhodobacterales	f__Roseobacteraceae	g__Oceanicola	246	184	172	172	600	106	176	82	1738
d__Bacteria	k__unclassified_d__Bacteria	p__Bacteroidota	c__Bacteroidia	o__Bacteroidales	f__Tannerellaceae	g__Tannerella	270	592	38	68	176	212	154	228	1738
d__Bacteria	k__unclassified_d__Bacteria	p__Cyanobacteriota	c__Cyanophyceae	o__Nostocales	f__Tolypothrichaceae	g__Hassalia	10	24	118	158	304	290	370	460	1734
d__Bacteria	k__unclassified_d__Bacteria	p__Verrucomicrobiota	c__Opitutae	o__Puniceicoccales	f__Cerasicoccaceae	g__Cerasicoccus	98	140	76	166	592	322	130	206	1730
d__Bacteria	k__unclassified_d__Bacteria	p__Bacillota	c__Clostridia	o__Eubacteriales	f__Oscillospiraceae	g__Flavonifractor	24	54	134	84	182	340	482	430	1730
d__Bacteria	k__unclassified_d__Bacteria	p__Actinomycetota	c__Actinomycetes	o__Micrococcales	f__Microbacteriaceae	g__Lysinibacter	18	230	144	148	200	412	294	282	1728
d__Bacteria	k__unclassified_d__Bacteria	p__Thermodesulfobacteriota	c__Thermodesulfobacteria	o__Thermodesulfobacteriales	f__Thermodesulfobacteriaceae	g__Thermodesulfobacterium	84	36	86	120	124	344	438	496	1728
d__Bacteria	k__unclassified_d__Bacteria	p__Pseudomonadota	c__Gammaproteobacteria	o__Chromatiales	f__Ectothiorhodospiraceae	g__Natronocella	92	24	370	64	244	476	302	154	1726
d__Bacteria	k__unclassified_d__Bacteria	p__Pseudomonadota	c__Gammaproteobacteria	o__Oceanospirillales	f__Oceanospirillaceae	g__Litoribrevibacter	32	38	64	120	2	676	646	146	1724
d__Bacteria	k__unclassified_d__Bacteria	p__Pseudomonadota	c__Gammaproteobacteria	o__Enterobacterales	f__Pectobacteriaceae	g__Dickeya	42	82	310	108	368	274	354	184	1722
d__Eukaryota	k__unclassified_d__Eukaryota	p__unclassified_d__Eukaryota	c__unclassified_d__Eukaryota	o__unclassified_d__Eukaryota	f__unclassified_d__Eukaryota	g__Anaeramoeba	106	138	238	50	210	230	508	242	1722
d__Bacteria	k__unclassified_d__Bacteria	p__Spirochaetota	c__Spirochaetia	o__Spirochaetales	f__Rectinemataceae	g__Rectinema	0	0	58	104	38	682	520	318	1720
d__Bacteria	k__unclassified_d__Bacteria	p__Pseudomonadota	c__Alphaproteobacteria	o__Hyphomicrobiales	f__Devosiaceae	g__Arsenicitalea	188	158	126	58	520	142	232	294	1718
d__Bacteria	k__unclassified_d__Bacteria	p__Bacteroidota	c__Chitinophagia	o__Chitinophagales	f__Chitinophagaceae	g__Edaphocola	188	204	40	56	382	342	156	346	1714
d__Bacteria	k__unclassified_d__Bacteria	p__Actinomycetota	c__Coriobacteriia	o__Eggerthellales	f__Eggerthellaceae	g__Gordonibacter	4	4	96	28	66	456	562	494	1710
d__Bacteria	k__unclassified_d__Bacteria	p__Pseudomonadota	c__Gammaproteobacteria	o__Alteromonadales	f__Alteromonadaceae	g__Alkalimarinus	16	18	176	280	32	494	368	324	1708
d__Bacteria	k__unclassified_d__Bacteria	p__Bacillota	c__Bacilli	o__Bacillales	f__Paenibacillaceae	g__Saccharibacillus	6	72	390	348	40	230	222	398	1706
d__Bacteria	k__unclassified_d__Bacteria	p__Pseudomonadota	c__Alphaproteobacteria	o__Hyphomicrobiales	f__Brucellaceae	g__Falsochrobactrum	142	400	146	64	166	402	138	242	1700
d__Bacteria	k__unclassified_d__Bacteria	p__Cyanobacteriota	c__Cyanophyceae	o__Leptolyngbyales	f__Leptolyngbyaceae	g__Stenomitos	330	82	282	314	112	206	162	208	1696
d__Bacteria	k__unclassified_d__Bacteria	p__Pseudomonadota	c__Alphaproteobacteria	o__Hyphomicrobiales	f__Beijerinckiaceae	g__Pseudochelatococcus	164	136	312	82	588	112	138	162	1694
d__Bacteria	k__unclassified_d__Bacteria	p__Verrucomicrobiota	c__Opitutae	o__Puniceicoccales	f__Puniceicoccaceae	g__Puniceicoccus	226	34	312	222	454	212	126	104	1690
d__Bacteria	k__unclassified_d__Bacteria	p__Actinomycetota	c__Actinomycetes	o__Micrococcales	f__Micrococcaceae	g__Tersicoccus	354	990	210	90	10	12	8	16	1690
d__Bacteria	k__unclassified_d__Bacteria	p__Actinomycetota	c__Actinomycetes	o__Streptosporangiales	f__Nocardiopsaceae	g__Thermobifida	66	94	226	326	298	238	234	202	1684
d__Bacteria	k__unclassified_d__Bacteria	p__Actinomycetota	c__Coriobacteriia	o__Coriobacteriales	f__Coriobacteriaceae	g__Enorma	8	30	286	218	102	304	360	374	1682
d__Bacteria	k__unclassified_d__Bacteria	p__Bacillota	c__Clostridia	o__Eubacteriales	f__Heliobacteriaceae	g__Heliobacterium	46	136	320	498	146	192	166	178	1682
d__Bacteria	k__unclassified_d__Bacteria	p__Cyanobacteriota	c__Cyanophyceae	o__Leptolyngbyales	f__Leptolyngbyaceae	g__Leptothermofonsia	50	94	198	182	126	268	372	390	1680
d__Bacteria	k__unclassified_d__Bacteria	p__Pseudomonadota	c__Gammaproteobacteria	o__Enterobacterales	f__Morganellaceae	g__Photorhabdus	138	124	272	130	42	318	448	202	1674
d__Bacteria	k__unclassified_d__Bacteria	p__Spirochaetota	c__Spirochaetia	o__Leptospirales	f__Leptospiraceae	g__Leptonema	34	60	190	168	250	302	290	376	1670
d__Bacteria	k__unclassified_d__Bacteria	p__Bacillota	c__Bacilli	o__Bacillales	f__Bacillaceae	g__Virgibacillus	56	168	168	318	266	232	200	260	1668
d__Bacteria	k__unclassified_d__Bacteria	p__Planctomycetota	c__Phycisphaerae	o__Phycisphaerales	f__Phycisphaeraceae	g__Algisphaera	170	12	268	134	62	388	258	374	1666
d__Archaea	k__unclassified_d__Archaea	p__Euryarchaeota	c__Halobacteria	o__Haloferacales	f__Haloferacaceae	g__Halorubrum	36	44	404	194	170	218	248	348	1662
d__Bacteria	k__unclassified_d__Bacteria	p__Cyanobacteriota	c__Cyanophyceae	o__Leptolyngbyales	f__Leptolyngbyaceae	g__Kovacikia	36	88	322	112	102	310	270	422	1662
d__Bacteria	k__unclassified_d__Bacteria	p__Aquificota	c__Aquificae	o__Aquificales	f__Hydrogenothermaceae	g__Persephonella	48	12	242	156	420	326	234	224	1662
d__Archaea	k__unclassified_d__Archaea	p__Candidatus_Thermoplasmatota	c__Candidatus_Poseidoniia	o__Candidatus_Poseidoniales	f__unclassified_o__Candidatus_Poseidoniales	g__unclassified_o__Candidatus_Poseidoniales	28	52	450	274	120	258	138	340	1660
d__Bacteria	k__unclassified_d__Bacteria	p__Actinomycetota	c__Actinomycetes	o__Pseudonocardiales	f__Pseudonocardiaceae	g__Alloactinosynnema	244	722	346	216	6	24	22	70	1650
d__Bacteria	k__unclassified_d__Bacteria	p__Pseudomonadota	c__Alphaproteobacteria	o__Hyphomicrobiales	f__Tepidamorphaceae	g__Lutibaculum	70	150	100	28	228	292	338	442	1648
d__Bacteria	k__unclassified_d__Bacteria	p__Pseudomonadota	c__Betaproteobacteria	o__Neisseriales	f__Aquaspirillaceae	g__Rivihabitans	208	402	356	306	66	88	90	130	1646
d__Bacteria	k__unclassified_d__Bacteria	p__Cyanobacteriota	c__Cyanophyceae	o__Nostocales	f__Stigonemataceae	g__Stigonema	38	32	174	122	328	276	292	382	1644
d__Bacteria	k__unclassified_d__Bacteria	p__Pseudomonadota	c__Alphaproteobacteria	o__Rhodospirillales	f__Azospirillaceae	g__Oleisolibacter	62	130	164	60	202	410	272	344	1644
d__Bacteria	k__unclassified_d__Bacteria	p__Actinomycetota	c__Actinomycetes	o__Pseudonocardiales	f__Pseudonocardiaceae	g__Actinocrispum	30	88	902	396	14	50	66	98	1644
d__Bacteria	k__unclassified_d__Bacteria	p__Thermodesulfobacteriota	c__Desulfobulbia	o__Desulfobulbales	f__Desulfobulbaceae	g__Desulfogranum	24	42	530	370	156	212	186	118	1638
d__Bacteria	k__unclassified_d__Bacteria	p__Pseudomonadota	c__Betaproteobacteria	o__Burkholderiales	f__Comamonadaceae	g__Corticibacter	310	214	374	200	32	190	170	148	1638
d__Bacteria	k__unclassified_d__Bacteria	p__Pseudomonadota	c__Gammaproteobacteria	o__Enterobacterales	f__Erwiniaceae	g__unclassified_f__Erwiniaceae	738	92	212	28	460	54	14	32	1630
d__Eukaryota	k__unclassified_d__Eukaryota	p__Ciliophora	c__Oligohymenophorea	o__Hymenostomatida	f__unclassified_o__Hymenostomatida	g__Ichthyophthirius	478	1108	12	0	0	16	8	8	1630
d__Bacteria	k__unclassified_d__Bacteria	p__Pseudomonadota	c__Alphaproteobacteria	o__Rhodobacterales	f__Paracoccaceae	g__Fertoeibacter	446	960	8	10	162	24	10	10	1630
d__Bacteria	k__unclassified_d__Bacteria	p__Actinomycetota	c__Actinomycetes	o__Propionibacteriales	f__Nocardioidaceae	g__Solicola	56	266	800	446	6	14	14	26	1628
d__Bacteria	k__unclassified_d__Bacteria	p__Pseudomonadota	c__Gammaproteobacteria	o__Methylococcales	f__Crenotrichaceae	g__Crenothrix	166	152	144	168	148	250	300	300	1628
d__Bacteria	k__unclassified_d__Bacteria	p__Thermodesulfobacteriota	c__Desulfobacteria	o__Desulfobacterales	f__Desulfosalsimonadaceae	g__Desulfosalsimonas	4	20	82	78	206	374	474	390	1628
d__Bacteria	k__unclassified_d__Bacteria	p__Bacteroidota	c__Cytophagia	o__Cytophagales	f__Cyclobacteriaceae	g__Cognataquiflexum	1132	148	138	34	22	60	20	66	1620
d__Bacteria	k__unclassified_d__Bacteria	p__Thermodesulfobacteriota	c__Desulfovibrionia	o__Desulfovibrionales	f__Desulfohalobiaceae	g__Desulfovermiculus	8	16	418	138	126	272	298	342	1618
d__Bacteria	k__unclassified_d__Bacteria	p__Pseudomonadota	c__Gammaproteobacteria	o__Thiotrichales	f__Thiotrichaceae	g__Cocleimonas	64	186	142	56	138	284	436	308	1614
d__Bacteria	k__unclassified_d__Bacteria	p__unclassified_d__Bacteria	c__unclassified_d__Bacteria	o__unclassified_d__Bacteria	f__unclassified_d__Bacteria	g__Vermiphilus	498	1006	76	2	6	4	8	10	1610
d__Bacteria	k__unclassified_d__Bacteria	p__Bacteroidota	c__Flavobacteriia	o__Flavobacteriales	f__Flavobacteriaceae	g__Mariniflexile	256	426	74	68	226	244	140	176	1610
d__Bacteria	k__unclassified_d__Bacteria	p__Cyanobacteriota	c__Cyanophyceae	o__Oscillatoriales	f__Oscillatoriaceae	g__unclassified_f__Oscillatoriaceae	146	12	486	164	38	286	242	234	1608
d__Bacteria	k__unclassified_d__Bacteria	p__Pseudomonadota	c__Gammaproteobacteria	o__Enterobacterales	f__Enterobacteriaceae	g__Shigella	408	556	188	116	32	94	116	96	1606
d__Bacteria	k__unclassified_d__Bacteria	p__Pseudomonadota	c__Alphaproteobacteria	o__Rhodobacterales	f__Roseobacteraceae	g__Roseisalinus	52	164	118	70	860	180	136	26	1606
d__Bacteria	k__unclassified_d__Bacteria	p__Thermodesulfobacteriota	c__Desulfovibrionia	o__Desulfovibrionales	f__Desulfovibrionaceae	g__Salidesulfovibrio	48	98	56	46	64	470	592	230	1604
d__Bacteria	k__unclassified_d__Bacteria	p__Bacillota	c__Clostridia	o__Thermoanaerobacterales	f__Thermoanaerobacteraceae	g__Caldanaerobacter	4	4	84	134	150	386	388	452	1602
d__Bacteria	k__unclassified_d__Bacteria	p__Bacillota	c__Bacilli	o__Bacillales	f__Paenibacillaceae	g__Ammoniphilus	92	148	400	446	104	176	96	140	1602
d__Bacteria	k__unclassified_d__Bacteria	p__Bacteroidota	c__Flavobacteriia	o__Flavobacteriales	f__Flavobacteriaceae	g__Altibacter	234	384	148	172	82	216	138	226	1600
[truncated: 3,313 more rows]
