# Supplementary material for: Column experiment reveals high natural attenuation potential for toluene in iron-rich aquifers but significant concomitant secondary Fe pollution risk
Source: Front Microbiol. 2025 Oct 22;16:1687219. doi: 10.3389/fmicb.2025.1687219 (PMC12587300; doi:10.3389/fmicb.2025.1687219)
Supplement: Supplementary Table 3 — Dissolved oxygen (DO) values (mg/L) at different times and distances. [file Table_3.xlsx]

## Sheet: Sheet1
		T1				T2
	Distance(cm)/time(d)	1	23	33	43	1	23	33	43
	10	3.84	2.69	2.1	2.82	4.06	2.79	1.96	2.52
	20	3.19	2.44	2.56	1.88	2.29	4.26	1.94	2.29
	50	4.04	2.35	2.15	1.81	7.63	3.53	2.07	1.91
	90	5.41	2.23	4.11	1.73	6.15	2.82	2.01	2.24
