# Supplementary material for: Column experiment reveals high natural attenuation potential for toluene in iron-rich aquifers but significant concomitant secondary Fe pollution risk
Source: Front Microbiol. 2025 Oct 22;16:1687219. doi: 10.3389/fmicb.2025.1687219 (PMC12587300; doi:10.3389/fmicb.2025.1687219)
Supplement: Supplementary Table 4 — Abundance of anaerobic toluene-degrading microorganisms. [file Table_4.xlsx]

## Sheet: tax_g (7)
#Taxonomy							T1_10	T1_20	T1_50	T1_90	T2_10	T2_20	T2_50	T2_90	Total
d__Archaea	k__unclassified_d__Archaea	p__Candidatus_Hadarchaeota	c__Candidatus_Hadarchaeia	o__Candidatus_Hadarchaeales	f__Candidatus_Hadarchaeaceae	g__Candidatus_Hadarchaeum	0	0	46	4	0	0	0	0	50
d__Archaea	k__unclassified_d__Archaea	p__Candidatus_Lokiarchaeota	c__unclassified_p__Candidatus_Lokiarchaeota	o__unclassified_p__Candidatus_Lokiarchaeota	f__unclassified_p__Candidatus_Lokiarchaeota	g__unclassified_p__Candidatus_Lokiarchaeota	0	0	0	0	0	8	6	0	14
d__Archaea	k__unclassified_d__Archaea	p__Candidatus_Marsarchaeota	c__unclassified_p__Candidatus_Marsarchaeota	o__unclassified_p__Candidatus_Marsarchaeota	f__unclassified_p__Candidatus_Marsarchaeota	g__unclassified_p__Candidatus_Marsarchaeota	0	0	0	0	0	4	4	6	14
d__Archaea	k__unclassified_d__Archaea	p__Candidatus_Thermoplasmatota	c__Thermoplasmata	o__Thermoplasmatales	f__unclassified_o__Thermoplasmatales	g__unclassified_o__Thermoplasmatales	0	0	0	0	2	6	2	2	12
d__Archaea	k__unclassified_d__Archaea	p__Euryarchaeota	c__Methanomicrobia	o__Methanomicrobiales	f__unclassified_o__Methanomicrobiales	g__unclassified_o__Methanomicrobiales	0	0	0	0	0	24	16	2	42
d__Archaea	k__unclassified_d__Archaea	p__Euryarchaeota	c__Methanomicrobia	o__Methanosarcinales	f__Methanosarcinaceae	g__Methanolobus	0	2	8	8	4	96	46	20	184
d__Archaea	k__unclassified_d__Archaea	p__Euryarchaeota	c__Methanomicrobia	o__Methanosarcinales	f__Methanosarcinaceae	g__Methanomethylovorans	6	12	58	26	158	2628	2522	1114	6524
d__Archaea	k__unclassified_d__Archaea	p__Euryarchaeota	c__Methanomicrobia	o__Methanosarcinales	f__Methanosarcinaceae	g__Methanosarcina	0	0	0	0	0	4	4	78	86
d__Archaea	k__unclassified_d__Archaea	p__Euryarchaeota	c__Methanomicrobia	o__Methanotrichales	f__Methanotrichaceae	g__Methanothrix	0	0	0	0	24	72	54	12	162
d__Archaea	k__unclassified_d__Archaea	p__Euryarchaeota	c__unclassified_p__Euryarchaeota	o__unclassified_p__Euryarchaeota	f__unclassified_p__Euryarchaeota	g__unclassified_p__Euryarchaeota	0	0	0	0	6	0	0	0	6
d__Archaea	k__unclassified_d__Archaea	p__Thermoproteota	c__Thermoprotei	o__unclassified_c__Thermoprotei	f__unclassified_c__Thermoprotei	g__unclassified_c__Thermoprotei	0	0	0	0	0	8	6	0	14
d__Bacteria	k__unclassified_d__Bacteria	p__Acidobacteriota	c__Holophagae	o__Holophagales	f__Holophagaceae	g__Geothrix	0	0	0	0	730	14	6	0	750
d__Bacteria	k__unclassified_d__Bacteria	p__Acidobacteriota	c__Holophagae	o__Holophagales	f__Holophagaceae	g__Holophaga	16	2	16	18	56	40	38	46	232
d__Bacteria	k__unclassified_d__Bacteria	p__Acidobacteriota	c__Terriglobia	o__Bryobacterales	f__Bryobacteraceae	g__Bryobacter	10	0	20	8	20	8	0	12	78
d__Bacteria	k__unclassified_d__Bacteria	p__Acidobacteriota	c__Terriglobia	o__Bryobacterales	f__Solibacteraceae	g__Candidatus_Solibacter	2	0	74	30	8	16	12	10	152
d__Bacteria	k__unclassified_d__Bacteria	p__Acidobacteriota	c__Terriglobia	o__Terriglobales	f__Acidobacteriaceae	g__Edaphobacter	0	0	56	46	4	12	6	10	134
d__Bacteria	k__unclassified_d__Bacteria	p__Acidobacteriota	c__Vicinamibacteria	o__Vicinamibacterales	f__Vicinamibacteraceae	g__Luteitalea	2	0	26	24	4	8	2	8	74
d__Bacteria	k__unclassified_d__Bacteria	p__Actinomycetota	c__Actinomycetes	o__Kitasatosporales	f__Streptomycetaceae	g__Streptomyces	0	0	20	6	0	0	0	0	26
d__Bacteria	k__unclassified_d__Bacteria	p__Actinomycetota	c__Actinomycetes	o__Micrococcales	f__Bogoriellaceae	g__Georgenia	0	0	4	0	0	0	0	0	4
d__Bacteria	k__unclassified_d__Bacteria	p__Actinomycetota	c__Actinomycetes	o__Micrococcales	f__Cellulomonadaceae	g__Actinotalea	0	6	72	36	4	10	6	20	154
d__Bacteria	k__unclassified_d__Bacteria	p__Actinomycetota	c__Actinomycetes	o__Micrococcales	f__Cellulomonadaceae	g__Cellulomonas	0	8	24	14	0	2	0	0	48
d__Bacteria	k__unclassified_d__Bacteria	p__Actinomycetota	c__Actinomycetes	o__Micrococcales	f__Dermatophilaceae	g__Austwickia	66	136	0	0	0	0	0	0	202
d__Bacteria	k__unclassified_d__Bacteria	p__Actinomycetota	c__Actinomycetes	o__Micrococcales	f__Intrasporangiaceae	g__Janibacter	0	0	0	0	4	12	0	20	36
d__Bacteria	k__unclassified_d__Bacteria	p__Actinomycetota	c__Actinomycetes	o__Micrococcales	f__Micrococcaceae	g__Pseudarthrobacter	0	2	4	14	0	0	0	0	20
d__Bacteria	k__unclassified_d__Bacteria	p__Actinomycetota	c__Actinomycetes	o__Micromonosporales	f__Micromonosporaceae	g__Actinocatenispora	0	0	0	0	2	2	0	8	12
d__Bacteria	k__unclassified_d__Bacteria	p__Actinomycetota	c__Actinomycetes	o__Propionibacteriales	f__Nocardioidaceae	g__Aeromicrobium	2	8	2	0	6	90	100	70	278
d__Bacteria	k__unclassified_d__Bacteria	p__Actinomycetota	c__Actinomycetes	o__Propionibacteriales	f__Nocardioidaceae	g__Micropruina	120	282	6	0	4	22	20	34	488
d__Bacteria	k__unclassified_d__Bacteria	p__Actinomycetota	c__Actinomycetes	o__Propionibacteriales	f__Nocardioidaceae	g__Nocardioides	10	22	22	24	2	8	14	16	118
d__Bacteria	k__unclassified_d__Bacteria	p__Actinomycetota	c__Actinomycetes	o__Propionibacteriales	f__Nocardioidaceae	g__Propionicimonas	4	0	8	4	28	32	60	114	250
d__Bacteria	k__unclassified_d__Bacteria	p__Actinomycetota	c__Actinomycetes	o__Propionibacteriales	f__Propionibacteriaceae	g__Arachnia	18	36	0	0	0	0	0	0	54
d__Bacteria	k__unclassified_d__Bacteria	p__Actinomycetota	c__Actinomycetes	o__Propionibacteriales	f__Propionibacteriaceae	g__Propionibacterium	32	120	0	0	0	0	0	0	152
d__Bacteria	k__unclassified_d__Bacteria	p__Actinomycetota	c__Actinomycetes	o__Propionibacteriales	f__Propionibacteriaceae	g__Tessaracoccus	18	50	0	0	0	0	0	0	68
d__Bacteria	k__unclassified_d__Bacteria	p__Actinomycetota	c__Actinomycetes	o__Pseudonocardiales	f__Pseudonocardiaceae	g__Amycolatopsis	0	2	44	4	0	0	0	0	50
d__Bacteria	k__unclassified_d__Bacteria	p__Actinomycetota	c__Actinomycetes	o__Streptosporangiales	f__Streptosporangiaceae	g__Nonomuraea	0	0	0	0	0	6	2	4	12
d__Bacteria	k__unclassified_d__Bacteria	p__Actinomycetota	c__Actinomycetes	o__Streptosporangiales	f__Thermomonosporaceae	g__Actinoallomurus	0	10	0	0	0	0	0	0	10
d__Bacteria	k__unclassified_d__Bacteria	p__Actinomycetota	c__Actinomycetes	o__Streptosporangiales	f__Thermomonosporaceae	g__Actinocorallia	0	10	0	0	0	0	0	0	10
d__Bacteria	k__unclassified_d__Bacteria	p__Actinomycetota	c__Actinomycetes	o__Streptosporangiales	f__Thermomonosporaceae	g__Actinomadura	0	0	0	0	0	4	8	2	14
d__Bacteria	k__unclassified_d__Bacteria	p__Actinomycetota	c__Candidatus_Geothermincolia	o__Candidatus_Geothermincolales	f__Candidatus_Geothermincolaceae	g__Candidatus_Solincola	0	12	34	82	0	8	4	10	150
d__Bacteria	k__unclassified_d__Bacteria	p__Actinomycetota	c__Coriobacteriia	o__Anaerosomatales	f__Anaerosomataceae	g__Anaerosoma	0	0	0	2	4	48	50	36	140
d__Bacteria	k__unclassified_d__Bacteria	p__Actinomycetota	c__Coriobacteriia	o__Anaerosomatales	f__Anaerosomataceae	g__Parvivirga	0	0	0	0	2	2	8	38	50
d__Bacteria	k__unclassified_d__Bacteria	p__Bacillota	c__Bacilli	o__Bacillales	f__Bacillaceae	g__Neobacillus	0	2	6	6	0	0	0	0	14
d__Bacteria	k__unclassified_d__Bacteria	p__Bacillota	c__Bacilli	o__Bacillales	f__Staphylococcaceae	g__Staphylococcus	2	2	0	6	2	2	0	0	14
d__Bacteria	k__unclassified_d__Bacteria	p__Bacillota	c__Clostridia	o__Eubacteriales	f__Christensenellaceae	g__Christensenella	0	0	0	0	0	0	4	0	4
d__Bacteria	k__unclassified_d__Bacteria	p__Bacillota	c__Clostridia	o__Eubacteriales	f__Clostridiaceae	g__Clostridium	0	0	0	0	6	68	82	38	194
d__Bacteria	k__unclassified_d__Bacteria	p__Bacillota	c__Clostridia	o__Eubacteriales	f__Desulfitobacteriaceae	g__Desulfosporosinus	0	0	0	0	2	54	114	94	264
d__Bacteria	k__unclassified_d__Bacteria	p__Bacillota	c__Clostridia	o__Eubacteriales	f__Desulfotomaculaceae	g__Desulfotomaculum	0	0	0	0	0	8	2	4	14
d__Bacteria	k__unclassified_d__Bacteria	p__Bacillota	c__Clostridia	o__Eubacteriales	f__Eubacteriaceae	g__Alkalibacter	0	0	0	2	2	36	60	28	128
d__Bacteria	k__unclassified_d__Bacteria	p__Bacillota	c__Clostridia	o__Eubacteriales	f__Eubacteriaceae	g__Eubacterium	4	10	0	0	0	0	0	0	14
d__Bacteria	k__unclassified_d__Bacteria	p__Bacillota	c__Clostridia	o__Eubacteriales	f__Lachnospiraceae	g__Blautia	0	0	0	0	2	10	4	12	28
d__Bacteria	k__unclassified_d__Bacteria	p__Bacillota	c__Clostridia	o__Eubacteriales	f__Oscillospiraceae	g__Anaerotruncus	0	0	0	0	0	4	2	8	14
d__Bacteria	k__unclassified_d__Bacteria	p__Bacillota	c__Clostridia	o__Eubacteriales	f__Oscillospiraceae	g__Candidatus_Avoscillospira	0	4	12	0	0	6	4	4	30
d__Bacteria	k__unclassified_d__Bacteria	p__Bacillota	c__Clostridia	o__Eubacteriales	f__Oscillospiraceae	g__Ruthenibacterium	0	0	0	0	0	0	4	4	8
d__Bacteria	k__unclassified_d__Bacteria	p__Bacillota	c__Clostridia	o__Eubacteriales	f__Oscillospiraceae	g__Subdoligranulum	2	0	2	0	0	4	2	0	10
d__Bacteria	k__unclassified_d__Bacteria	p__Bacillota	c__Clostridia	o__Eubacteriales	f__Peptococcaceae	g__Phosphitispora	0	0	0	0	0	8	8	6	22
d__Bacteria	k__unclassified_d__Bacteria	p__Bacillota	c__Clostridia	o__Eubacteriales	f__Syntrophomonadaceae	g__Dethiobacter	0	0	0	2	10	74	62	54	202
d__Bacteria	k__unclassified_d__Bacteria	p__Bacillota	c__Clostridia	o__Thermoanaerobacterales	f__Thermoanaerobacteraceae	g__Desulfovirgula	0	0	4	0	36	100	166	138	444
d__Bacteria	k__unclassified_d__Bacteria	p__Bacillota	c__Clostridia	o__Thermoanaerobacterales	f__Thermoanaerobacterales_Family_IV._Incertae_Sedis	g__Mahella	0	0	0	0	2	4	2	8	16
d__Bacteria	k__unclassified_d__Bacteria	p__Bacillota	c__Clostridia	o__unclassified_c__Clostridia	f__unclassified_c__Clostridia	g__Candidatus_Alectryocaccomicrobium	0	0	0	0	0	0	6	0	6
d__Bacteria	k__unclassified_d__Bacteria	p__Bacillota	c__Erysipelotrichia	o__Erysipelotrichales	f__Erysipelotrichaceae	g__Erysipelothrix	0	0	0	0	4	80	94	50	228
d__Bacteria	k__unclassified_d__Bacteria	p__Bacillota	c__Negativicutes	o__Selenomonadales	f__Sporomusaceae	g__Propionispora	4	10	0	0	0	0	0	0	14
d__Bacteria	k__unclassified_d__Bacteria	p__Bacillota	c__Negativicutes	o__Selenomonadales	f__Sporomusaceae	g__Sporomusa	2	0	0	0	12	14	6	4	38
d__Bacteria	k__unclassified_d__Bacteria	p__Bacteroidota	c__Bacteroidia	o__Bacteroidales	f__Dysgonomonadaceae	g__Proteiniphilum	0	0	2	0	10	20	12	0	44
d__Bacteria	k__unclassified_d__Bacteria	p__Bacteroidota	c__Bacteroidia	o__Bacteroidales	f__Lentimicrobiaceae	g__Lentimicrobium	0	0	0	0	0	112	22	80	214
d__Bacteria	k__unclassified_d__Bacteria	p__Bacteroidota	c__Bacteroidia	o__Bacteroidales	f__Odoribacteraceae	g__Odoribacter	4	2	0	0	34	10	20	12	82
d__Bacteria	k__unclassified_d__Bacteria	p__Bacteroidota	c__Bacteroidia	o__Bacteroidales	f__Tenuifilaceae	g__Perlabentimonas	0	18	0	0	0	0	0	0	18
d__Bacteria	k__unclassified_d__Bacteria	p__Bacteroidota	c__Bacteroidia	o__Marinilabiliales	f__Prolixibacteraceae	g__Aquipluma	4	6	0	0	24	6	16	2	58
d__Bacteria	k__unclassified_d__Bacteria	p__Bacteroidota	c__Chitinophagia	o__Chitinophagales	f__Chitinophagaceae	g__Haoranjiania	2	10	0	0	0	0	0	0	12
d__Bacteria	k__unclassified_d__Bacteria	p__Bacteroidota	c__Chitinophagia	o__Chitinophagales	f__Chitinophagaceae	g__Hydrotalea	6	12	0	0	0	0	0	0	18
d__Bacteria	k__unclassified_d__Bacteria	p__Bacteroidota	c__Chitinophagia	o__Chitinophagales	f__Chitinophagaceae	g__Pseudobacter	4	10	0	0	0	0	0	0	14
d__Bacteria	k__unclassified_d__Bacteria	p__Bacteroidota	c__Cytophagia	o__Cytophagales	f__Cesiribacteraceae	g__Cesiribacter	4	10	0	0	0	0	0	0	14
d__Bacteria	k__unclassified_d__Bacteria	p__Bacteroidota	c__Cytophagia	o__Cytophagales	f__Cyclobacteriaceae	g__Cyclobacterium	0	10	0	0	0	0	0	0	10
d__Bacteria	k__unclassified_d__Bacteria	p__Bacteroidota	c__Flavobacteriia	o__Flavobacteriales	f__Flavobacteriaceae	g__Flavobacterium	6	10	0	0	0	0	0	0	16
d__Bacteria	k__unclassified_d__Bacteria	p__Balneolota	c__Balneolia	o__Balneolales	f__Balneolaceae	g__Fodinibius	0	0	0	2	0	18	12	18	50
d__Bacteria	k__unclassified_d__Bacteria	p__Bdellovibrionota	c__Bdellovibrionia	o__Bdellovibrionales	f__Pseudobdellovibrionaceae	g__Micavibrio	0	8	0	0	0	0	0	0	8
d__Bacteria	k__unclassified_d__Bacteria	p__Calditrichota	c__Calditrichia	o__Calditrichales	f__Calditrichaceae	g__Caldithrix	0	0	4	0	10	6	6	0	26
d__Bacteria	k__unclassified_d__Bacteria	p__Candidatus_Aminicenantes	c__unclassified_p__Candidatus_Aminicenantes	o__unclassified_p__Candidatus_Aminicenantes	f__unclassified_p__Candidatus_Aminicenantes	g__unclassified_p__Candidatus_Aminicenantes	0	0	0	0	0	4	8	14	26
d__Bacteria	k__unclassified_d__Bacteria	p__Candidatus_Binatota	c__Candidatus_Binatia	o__unclassified_c__Candidatus_Binatia	f__unclassified_c__Candidatus_Binatia	g__unclassified_c__Candidatus_Binatia	0	0	12	0	0	0	0	0	12
d__Bacteria	k__unclassified_d__Bacteria	p__Candidatus_Eremiobacterota	c__unclassified_p__Candidatus_Eremiobacterota	o__unclassified_p__Candidatus_Eremiobacterota	f__unclassified_p__Candidatus_Eremiobacterota	g__unclassified_p__Candidatus_Eremiobacterota	0	0	0	0	0	2	6	0	8
d__Bacteria	k__unclassified_d__Bacteria	p__Candidatus_Gracilibacteria	c__unclassified_p__Candidatus_Gracilibacteria	o__unclassified_p__Candidatus_Gracilibacteria	f__unclassified_p__Candidatus_Gracilibacteria	g__unclassified_p__Candidatus_Gracilibacteria	0	4	0	0	0	0	0	0	4
d__Bacteria	k__unclassified_d__Bacteria	p__Candidatus_Hydrogenedentes	c__unclassified_p__Candidatus_Hydrogenedentes	o__unclassified_p__Candidatus_Hydrogenedentes	f__unclassified_p__Candidatus_Hydrogenedentes	g__Candidatus_Hydrogenedens	8	0	0	0	0	0	0	0	8
d__Bacteria	k__unclassified_d__Bacteria	p__Candidatus_Hydrogenedentes	c__unclassified_p__Candidatus_Hydrogenedentes	o__unclassified_p__Candidatus_Hydrogenedentes	f__unclassified_p__Candidatus_Hydrogenedentes	g__unclassified_p__Candidatus_Hydrogenedentes	0	0	0	0	2	16	8	24	50
d__Bacteria	k__unclassified_d__Bacteria	p__Candidatus_Latescibacteria	c__unclassified_p__Candidatus_Latescibacteria	o__unclassified_p__Candidatus_Latescibacteria	f__unclassified_p__Candidatus_Latescibacteria	g__unclassified_p__Candidatus_Latescibacteria	0	0	0	0	0	36	18	20	74
d__Bacteria	k__unclassified_d__Bacteria	p__Candidatus_Margulisiibacteriota	c__unclassified_p__Candidatus_Margulisiibacteriota	o__unclassified_p__Candidatus_Margulisiibacteriota	f__unclassified_p__Candidatus_Margulisiibacteriota	g__unclassified_p__Candidatus_Margulisiibacteriota	0	2	4	2	10	70	54	76	218
d__Bacteria	k__unclassified_d__Bacteria	p__Candidatus_Moduliflexota	c__Candidatus_Moduliflexia	o__Candidatus_Moduliflexales	f__Candidatus_Moduliflexaceae	g__Candidatus_Moduliflexus	0	0	0	0	0	2	16	8	26
d__Bacteria	k__unclassified_d__Bacteria	p__Candidatus_Moranbacteria	c__unclassified_p__Candidatus_Moranbacteria	o__unclassified_p__Candidatus_Moranbacteria	f__unclassified_p__Candidatus_Moranbacteria	g__unclassified_p__Candidatus_Moranbacteria	6	4	0	0	0	0	0	0	10
d__Bacteria	k__unclassified_d__Bacteria	p__Candidatus_Nealsonbacteria	c__unclassified_p__Candidatus_Nealsonbacteria	o__unclassified_p__Candidatus_Nealsonbacteria	f__unclassified_p__Candidatus_Nealsonbacteria	g__unclassified_p__Candidatus_Nealsonbacteria	2	4	0	0	0	4	4	4	18
d__Bacteria	k__unclassified_d__Bacteria	p__Candidatus_Omnitrophota	c__unclassified_p__Candidatus_Omnitrophota	o__unclassified_p__Candidatus_Omnitrophota	f__unclassified_p__Candidatus_Omnitrophota	g__unclassified_p__Candidatus_Omnitrophota	0	0	22	10	2	14	6	10	64
d__Bacteria	k__unclassified_d__Bacteria	p__Candidatus_Pacebacteria	c__unclassified_p__Candidatus_Pacebacteria	o__unclassified_p__Candidatus_Pacebacteria	f__unclassified_p__Candidatus_Pacebacteria	g__unclassified_p__Candidatus_Pacebacteria	0	0	0	0	0	20	16	10	46
d__Bacteria	k__unclassified_d__Bacteria	p__Candidatus_Poribacteria	c__unclassified_p__Candidatus_Poribacteria	o__unclassified_p__Candidatus_Poribacteria	f__unclassified_p__Candidatus_Poribacteria	g__unclassified_p__Candidatus_Poribacteria	0	0	0	2	2	38	78	50	170
d__Bacteria	k__unclassified_d__Bacteria	p__Candidatus_Rokubacteria	c__unclassified_p__Candidatus_Rokubacteria	o__unclassified_p__Candidatus_Rokubacteria	f__unclassified_p__Candidatus_Rokubacteria	g__unclassified_p__Candidatus_Rokubacteria	0	0	0	0	0	4	10	8	22
d__Bacteria	k__unclassified_d__Bacteria	p__Candidatus_Saccharibacteria	c__Candidatus_Saccharimonadia	o__Candidatus_Nanosynbacterales	f__Candidatus_Nanosynbacteraceae	g__Candidatus_Nanosynbacter	12	2	0	0	0	0	0	0	14
d__Bacteria	k__unclassified_d__Bacteria	p__Candidatus_Saccharibacteria	c__unclassified_p__Candidatus_Saccharibacteria	o__unclassified_p__Candidatus_Saccharibacteria	f__unclassified_p__Candidatus_Saccharibacteria	g__unclassified_p__Candidatus_Saccharibacteria	148	356	4	0	0	0	0	0	508
d__Bacteria	k__unclassified_d__Bacteria	p__Candidatus_Sumerlaeota	c__Candidatus_Sumerlaeia	o__Candidatus_Sumerlaeales	f__Candidatus_Sumerlaeaceae	g__Candidatus_Sumerlaea	0	0	0	0	0	0	0	4	4
d__Bacteria	k__unclassified_d__Bacteria	p__Candidatus_Sumerlaeota	c__Candidatus_Sumerlaeia	o__unclassified_c__Candidatus_Sumerlaeia	f__unclassified_c__Candidatus_Sumerlaeia	g__unclassified_c__Candidatus_Sumerlaeia	0	0	48	14	0	0	0	0	62
d__Bacteria	k__unclassified_d__Bacteria	p__Candidatus_Sumerlaeota	c__unclassified_p__Candidatus_Sumerlaeota	o__unclassified_p__Candidatus_Sumerlaeota	f__unclassified_p__Candidatus_Sumerlaeota	g__unclassified_p__Candidatus_Sumerlaeota	0	0	0	0	12	12	0	8	32
d__Bacteria	k__unclassified_d__Bacteria	p__Chloroflexota	c__Anaerolineae	o__Anaerolineales	f__Anaerolineaceae	g__Anaerolinea	2	6	64	30	36	216	164	114	632
d__Bacteria	k__unclassified_d__Bacteria	p__Chloroflexota	c__Anaerolineae	o__Anaerolineales	f__Anaerolineaceae	g__Bellilinea	0	0	4	0	2	24	40	14	84
d__Bacteria	k__unclassified_d__Bacteria	p__Chloroflexota	c__Anaerolineae	o__Anaerolineales	f__Anaerolineaceae	g__Brevefilum	0	2	0	2	12	76	66	72	230
d__Bacteria	k__unclassified_d__Bacteria	p__Chloroflexota	c__Anaerolineae	o__Anaerolineales	f__Anaerolineaceae	g__Candidatus_Denitrolinea	2	0	0	0	10	8	0	10	30
d__Bacteria	k__unclassified_d__Bacteria	p__Chloroflexota	c__Anaerolineae	o__Anaerolineales	f__Anaerolineaceae	g__Levilinea	0	0	0	0	0	20	22	8	50
d__Bacteria	k__unclassified_d__Bacteria	p__Chloroflexota	c__Anaerolineae	o__Anaerolineales	f__Anaerolineaceae	g__Longilinea	0	2	24	14	104	492	726	964	2326
d__Bacteria	k__unclassified_d__Bacteria	p__Chloroflexota	c__Anaerolineae	o__Anaerolineales	f__Anaerolineaceae	g__Pelolinea	0	0	0	0	4	40	38	62	144
d__Bacteria	k__unclassified_d__Bacteria	p__Chloroflexota	c__Anaerolineae	o__Anaerolineales	f__Anaerolineaceae	g__Thermanaerothrix	0	0	0	0	8	78	40	70	196
d__Bacteria	k__unclassified_d__Bacteria	p__Chloroflexota	c__Ardenticatenia	o__Ardenticatenales	f__Ardenticatenaceae	g__Ardenticatena	0	0	0	0	0	6	2	0	8
d__Bacteria	k__unclassified_d__Bacteria	p__Cyanobacteriota	c__Cyanophyceae	o__Leptolyngbyales	f__Leptolyngbyaceae	g__Leptolyngbya	0	0	0	8	4	4	0	12	28
d__Bacteria	k__unclassified_d__Bacteria	p__Cyanobacteriota	c__Cyanophyceae	o__Oscillatoriales	f__Oscillatoriaceae	g__Oscillatoria	14	0	4	6	10	0	0	2	36
d__Bacteria	k__unclassified_d__Bacteria	p__Gemmatimonadota	c__Gemmatimonadetes	o__Gemmatimonadales	f__Gemmatimonadaceae	g__Gemmatimonas	12	0	28	26	222	102	98	136	624
d__Bacteria	k__unclassified_d__Bacteria	p__Ignavibacteriota	c__Ignavibacteria	o__Ignavibacteriales	f__Ignavibacteriaceae	g__Ignavibacterium	0	0	0	0	160	28	72	324	584
d__Bacteria	k__unclassified_d__Bacteria	p__Ignavibacteriota	c__Ignavibacteria	o__Ignavibacteriales	f__Melioribacteraceae	g__Melioribacter	0	0	0	0	2	258	408	106	774
d__Bacteria	k__unclassified_d__Bacteria	p__Ignavibacteriota	c__Ignavibacteria	o__Ignavibacteriales	f__Melioribacteraceae	g__Stygiobacter	0	0	0	0	2	30	62	18	112
d__Bacteria	k__unclassified_d__Bacteria	p__Lentisphaerota	c__Lentisphaeria	o__Victivallales	f__Victivallaceae	g__Victivallis	0	0	0	0	0	0	0	2	2
d__Bacteria	k__unclassified_d__Bacteria	p__Myxococcota	c__Myxococcia	o__Myxococcales	f__Anaeromyxobacteraceae	g__Anaeromyxobacter	0	6	0	0	20	40	90	78	234
d__Bacteria	k__unclassified_d__Bacteria	p__Myxococcota	c__Myxococcia	o__Myxococcales	f__Archangiaceae	g__Archangium	0	0	0	24	0	0	0	0	24
d__Bacteria	k__unclassified_d__Bacteria	p__Myxococcota	c__Myxococcia	o__Myxococcales	f__Archangiaceae	g__Hyalangium	0	0	0	6	0	0	0	0	6
d__Bacteria	k__unclassified_d__Bacteria	p__Myxococcota	c__Myxococcia	o__Myxococcales	f__Archangiaceae	g__Stigmatella	0	0	0	0	0	0	0	10	10
d__Bacteria	k__unclassified_d__Bacteria	p__Myxococcota	c__Myxococcia	o__Myxococcales	f__Myxococcaceae	g__Corallococcus	0	2	72	34	2	2	4	2	118
d__Bacteria	k__unclassified_d__Bacteria	p__Myxococcota	c__Myxococcia	o__Myxococcales	f__Myxococcaceae	g__Myxococcus	0	0	6	4	44	66	10	10	140
d__Bacteria	k__unclassified_d__Bacteria	p__Myxococcota	c__unclassified_p__Myxococcota	o__Haliangiales	f__Kofleriaceae	g__Haliangium	0	0	0	8	0	0	0	0	8
d__Bacteria	k__unclassified_d__Bacteria	p__Myxococcota	c__unclassified_p__Myxococcota	o__Nannocystales	f__Nannocystaceae	g__Nannocystis	0	0	0	2	0	0	0	0	2
d__Bacteria	k__unclassified_d__Bacteria	p__Myxococcota	c__unclassified_p__Myxococcota	o__Polyangiales	f__Labilitrichaceae	g__Labilithrix	0	0	6	10	0	0	0	0	16
d__Bacteria	k__unclassified_d__Bacteria	p__Nitrospirota	c__Nitrospiria	o__Nitrospirales	f__Nitrospiraceae	g__Nitrospira	10	10	54	148	138	8	8	198	574
d__Bacteria	k__unclassified_d__Bacteria	p__Planctomycetota	c__Candidatus_Brocadiia	o__Candidatus_Brocadiales	f__Candidatus_Scalinduaceae	g__Candidatus_Scalindua	0	0	0	0	2	20	0	2	24
d__Bacteria	k__unclassified_d__Bacteria	p__Planctomycetota	c__Phycisphaerae	o__Phycisphaerales	f__Phycisphaeraceae	g__Phycisphaera	0	0	0	0	0	8	0	0	8
d__Bacteria	k__unclassified_d__Bacteria	p__Planctomycetota	c__Planctomycetia	o__Isosphaerales	f__Isosphaeraceae	g__Singulisphaera	0	0	0	0	0	16	12	12	40
d__Bacteria	k__unclassified_d__Bacteria	p__Planctomycetota	c__Planctomycetia	o__Pirellulales	f__Pirellulaceae	g__Anatilimnocola	2	6	26	6	0	0	4	4	48
d__Bacteria	k__unclassified_d__Bacteria	p__Planctomycetota	c__Planctomycetia	o__Pirellulales	f__Pirellulaceae	g__Candidatus_Anammoximicrobium	0	0	0	0	2	22	10	14	48
d__Bacteria	k__unclassified_d__Bacteria	p__Planctomycetota	c__Planctomycetia	o__Pirellulales	f__Thermoguttaceae	g__Thermogutta	2	0	14	4	0	0	10	8	38
d__Bacteria	k__unclassified_d__Bacteria	p__Planctomycetota	c__Planctomycetia	o__Planctomycetales	f__Planctomycetaceae	g__Planctomyces	6	16	10	4	38	2	6	14	96
d__Bacteria	k__unclassified_d__Bacteria	p__Pseudomonadota	c__Alphaproteobacteria	o__Caulobacterales	f__Caulobacteraceae	g__Caulobacter	0	0	0	0	6	38	42	34	120
d__Bacteria	k__unclassified_d__Bacteria	p__Pseudomonadota	c__Alphaproteobacteria	o__Hyphomicrobiales	f__Devosiaceae	g__Devosia	10	0	0	0	10	0	0	0	20
d__Bacteria	k__unclassified_d__Bacteria	p__Pseudomonadota	c__Alphaproteobacteria	o__Hyphomicrobiales	f__Hyphomicrobiaceae	g__Hyphomicrobium	0	0	0	0	0	6	0	44	50
d__Bacteria	k__unclassified_d__Bacteria	p__Pseudomonadota	c__Alphaproteobacteria	o__Hyphomicrobiales	f__Hyphomicrobiaceae	g__Rhodoplanes	2	10	0	0	0	0	0	0	12
d__Bacteria	k__unclassified_d__Bacteria	p__Pseudomonadota	c__Alphaproteobacteria	o__Hyphomicrobiales	f__Methylobacteriaceae	g__Methylobacterium	6	0	2	0	12	6	4	8	38
d__Bacteria	k__unclassified_d__Bacteria	p__Pseudomonadota	c__Alphaproteobacteria	o__Hyphomicrobiales	f__Methylobacteriaceae	g__Microvirga	0	22	2	4	42	16	24	34	144
d__Bacteria	k__unclassified_d__Bacteria	p__Pseudomonadota	c__Alphaproteobacteria	o__Hyphomicrobiales	f__Nitrobacteraceae	g__Bradyrhizobium	6	8	58	8	26	32	10	46	194
d__Bacteria	k__unclassified_d__Bacteria	p__Pseudomonadota	c__Alphaproteobacteria	o__Rhodospirillales	f__Azospirillaceae	g__Oleisolibacter	0	0	0	0	4	32	48	18	102
d__Bacteria	k__unclassified_d__Bacteria	p__Pseudomonadota	c__Alphaproteobacteria	o__Rhodospirillales	f__Rhodospirillaceae	g__Magnetospirillum	0	0	0	0	24	126	112	118	380
d__Bacteria	k__unclassified_d__Bacteria	p__Pseudomonadota	c__Alphaproteobacteria	o__Rhodospirillales	f__Thalassospiraceae	g__Thalassospira	2	10	0	0	2	2	2	0	18
d__Bacteria	k__unclassified_d__Bacteria	p__Pseudomonadota	c__Alphaproteobacteria	o__Sphingomonadales	f__Sphingosinicellaceae	g__Sphingosinicella	10	26	142	98	4	2	6	8	296
d__Bacteria	k__unclassified_d__Bacteria	p__Pseudomonadota	c__Betaproteobacteria	o__Burkholderiales	f__Alcaligenaceae	g__Pollutimonas	0	0	2	0	0	0	2	0	4
d__Bacteria	k__unclassified_d__Bacteria	p__Pseudomonadota	c__Betaproteobacteria	o__Burkholderiales	f__Burkholderiaceae	g__Burkholderia	0	4	0	0	0	2	12	2	20
d__Bacteria	k__unclassified_d__Bacteria	p__Pseudomonadota	c__Betaproteobacteria	o__Burkholderiales	f__Burkholderiaceae	g__Cupriavidus	188	6	54	14	0	0	0	2	264
d__Bacteria	k__unclassified_d__Bacteria	p__Pseudomonadota	c__Betaproteobacteria	o__Burkholderiales	f__Burkholderiaceae	g__Ralstonia	0	0	0	0	8	0	2	0	10
d__Bacteria	k__unclassified_d__Bacteria	p__Pseudomonadota	c__Betaproteobacteria	o__Burkholderiales	f__Comamonadaceae	g__Acidovorax	0	18	138	10	2	32	28	14	242
d__Bacteria	k__unclassified_d__Bacteria	p__Pseudomonadota	c__Betaproteobacteria	o__Burkholderiales	f__Comamonadaceae	g__Alicycliphilus	0	2	0	0	0	0	0	0	2
d__Bacteria	k__unclassified_d__Bacteria	p__Pseudomonadota	c__Betaproteobacteria	o__Burkholderiales	f__Comamonadaceae	g__Curvibacter	38	94	14	2	74	406	482	226	1336
d__Bacteria	k__unclassified_d__Bacteria	p__Pseudomonadota	c__Betaproteobacteria	o__Burkholderiales	f__Comamonadaceae	g__Polaromonas	0	0	0	0	0	10	0	4	14
d__Bacteria	k__unclassified_d__Bacteria	p__Pseudomonadota	c__Betaproteobacteria	o__Burkholderiales	f__Comamonadaceae	g__Ramlibacter	2	2	0	0	0	0	0	0	4
d__Bacteria	k__unclassified_d__Bacteria	p__Pseudomonadota	c__Betaproteobacteria	o__Burkholderiales	f__Comamonadaceae	g__Rhodoferax	10	24	0	0	0	0	0	0	34
d__Bacteria	k__unclassified_d__Bacteria	p__Pseudomonadota	c__Betaproteobacteria	o__Burkholderiales	f__Comamonadaceae	g__Simplicispira	0	0	62	0	0	0	0	0	62
d__Bacteria	k__unclassified_d__Bacteria	p__Pseudomonadota	c__Betaproteobacteria	o__Burkholderiales	f__Comamonadaceae	g__Tibeticola	18	12	0	0	10	6	0	2	48
d__Bacteria	k__unclassified_d__Bacteria	p__Pseudomonadota	c__Betaproteobacteria	o__Burkholderiales	f__Comamonadaceae	g__Variovorax	22	38	0	0	0	0	0	0	60
d__Bacteria	k__unclassified_d__Bacteria	p__Pseudomonadota	c__Betaproteobacteria	o__Burkholderiales	f__Oxalobacteraceae	g__Herbaspirillum	4	12	14	8	0	2	0	2	42
d__Bacteria	k__unclassified_d__Bacteria	p__Pseudomonadota	c__Betaproteobacteria	o__Burkholderiales	f__Oxalobacteraceae	g__Janthinobacterium	2	18	164	22	0	20	6	2	234
d__Bacteria	k__unclassified_d__Bacteria	p__Pseudomonadota	c__Betaproteobacteria	o__Burkholderiales	f__Oxalobacteraceae	g__Massilia	0	104	398	16	0	16	6	6	546
d__Bacteria	k__unclassified_d__Bacteria	p__Pseudomonadota	c__Betaproteobacteria	o__Burkholderiales	f__Oxalobacteraceae	g__Noviherbaspirillum	2	0	36	0	0	2	0	2	42
d__Bacteria	k__unclassified_d__Bacteria	p__Pseudomonadota	c__Betaproteobacteria	o__Burkholderiales	f__Oxalobacteraceae	g__Undibacterium	0	0	6	0	0	0	0	0	6
d__Bacteria	k__unclassified_d__Bacteria	p__Pseudomonadota	c__Betaproteobacteria	o__Burkholderiales	f__Sphaerotilaceae	g__Piscinibacter	28	38	0	0	0	0	2	0	68
d__Bacteria	k__unclassified_d__Bacteria	p__Pseudomonadota	c__Betaproteobacteria	o__Burkholderiales	f__Sphaerotilaceae	g__Rubrivivax	0	0	18	2	0	0	0	0	20
d__Bacteria	k__unclassified_d__Bacteria	p__Pseudomonadota	c__Betaproteobacteria	o__Burkholderiales	f__unclassified_o__Burkholderiales	g__Rhizobacter	12	16	58	44	0	0	6	0	136
d__Bacteria	k__unclassified_d__Bacteria	p__Pseudomonadota	c__Betaproteobacteria	o__Nitrosomonadales	f__Methylophilaceae	g__Methylobacillus	0	0	14	62	2	22	14	24	138
d__Bacteria	k__unclassified_d__Bacteria	p__Pseudomonadota	c__Betaproteobacteria	o__Nitrosomonadales	f__Sterolibacteriaceae	g__Georgfuchsia	0	0	0	0	0	2	0	6	8
d__Bacteria	k__unclassified_d__Bacteria	p__Pseudomonadota	c__Betaproteobacteria	o__Nitrosomonadales	f__Sterolibacteriaceae	g__Methyloversatilis	6	4	14	2	0	2	2	0	30
d__Bacteria	k__unclassified_d__Bacteria	p__Pseudomonadota	c__Betaproteobacteria	o__Nitrosomonadales	f__Sterolibacteriaceae	g__Sulfuricystis	0	2	0	0	0	22	10	10	44
d__Bacteria	k__unclassified_d__Bacteria	p__Pseudomonadota	c__Betaproteobacteria	o__Nitrosomonadales	f__Sterolibacteriaceae	g__Sulfuritalea	6	0	0	2	0	40	76	44	168
d__Bacteria	k__unclassified_d__Bacteria	p__Pseudomonadota	c__Betaproteobacteria	o__Nitrosomonadales	f__Sulfuricellaceae	g__Sulfuricella	0	0	0	0	12	256	162	16	446
d__Bacteria	k__unclassified_d__Bacteria	p__Pseudomonadota	c__Betaproteobacteria	o__Nitrosomonadales	f__Sulfuricellaceae	g__Sulfuriferula	16	32	0	0	0	0	0	0	48
d__Bacteria	k__unclassified_d__Bacteria	p__Pseudomonadota	c__Betaproteobacteria	o__Nitrosomonadales	f__Thiobacillaceae	g__Thiobacillus	8	2	36	52	104	848	1036	1040	3126
d__Bacteria	k__unclassified_d__Bacteria	p__Pseudomonadota	c__Betaproteobacteria	o__Rhodocyclales	f__Azonexaceae	g__Azonexus	40	60	0	0	0	0	0	0	100
d__Bacteria	k__unclassified_d__Bacteria	p__Pseudomonadota	c__Betaproteobacteria	o__Rhodocyclales	f__Azonexaceae	g__Dechloromonas	134	336	0	0	0	58	24	2	554
d__Bacteria	k__unclassified_d__Bacteria	p__Pseudomonadota	c__Betaproteobacteria	o__Rhodocyclales	f__Rhodocyclaceae	g__Aromatoleum	0	0	0	16	92	924	770	232	2034
d__Bacteria	k__unclassified_d__Bacteria	p__Pseudomonadota	c__Betaproteobacteria	o__Rhodocyclales	f__Rhodocyclaceae	g__Azospira	0	0	0	4	0	6	28	0	38
d__Bacteria	k__unclassified_d__Bacteria	p__Pseudomonadota	c__Betaproteobacteria	o__Rhodocyclales	f__Zoogloeaceae	g__Thauera	10	10	0	0	8	94	40	20	182
d__Bacteria	k__unclassified_d__Bacteria	p__Pseudomonadota	c__Betaproteobacteria	o__Rhodocyclales	f__Zoogloeaceae	g__Uliginosibacterium	0	0	0	0	0	34	2	4	40
d__Bacteria	k__unclassified_d__Bacteria	p__Pseudomonadota	c__Betaproteobacteria	o__Rhodocyclales	f__Zoogloeaceae	g__Zoogloea	36	88	0	0	0	0	0	0	124
d__Bacteria	k__unclassified_d__Bacteria	p__Pseudomonadota	c__Betaproteobacteria	o__unclassified_c__Betaproteobacteria	f__unclassified_c__Betaproteobacteria	g__Candidatus_Accumulibacter	0	0	8	4	0	0	0	0	12
d__Bacteria	k__unclassified_d__Bacteria	p__Pseudomonadota	c__Gammaproteobacteria	o__Acidiferrobacterales	f__Acidiferrobacteraceae	g__Sulfuricaulis	0	0	0	0	8	0	0	0	8
d__Bacteria	k__unclassified_d__Bacteria	p__Pseudomonadota	c__Gammaproteobacteria	o__Alteromonadales	f__Shewanellaceae	g__Shewanella	0	2	14	8	0	0	0	0	24
d__Bacteria	k__unclassified_d__Bacteria	p__Pseudomonadota	c__Gammaproteobacteria	o__Cellvibrionales	f__Cellvibrionaceae	g__Cellvibrio	0	4	0	0	0	0	0	0	4
d__Bacteria	k__unclassified_d__Bacteria	p__Pseudomonadota	c__Gammaproteobacteria	o__Cellvibrionales	f__Halieaceae	g__Halioglobus	6	20	0	0	0	0	0	0	26
d__Bacteria	k__unclassified_d__Bacteria	p__Pseudomonadota	c__Gammaproteobacteria	o__Chromatiales	f__Chromatiaceae	g__Thiohalocapsa	0	0	28	10	2	42	22	18	122
d__Bacteria	k__unclassified_d__Bacteria	p__Pseudomonadota	c__Gammaproteobacteria	o__Chromatiales	f__Ectothiorhodospiraceae	g__Thioalkalivibrio	0	0	0	0	0	4	0	0	4
d__Bacteria	k__unclassified_d__Bacteria	p__Pseudomonadota	c__Gammaproteobacteria	o__Enterobacterales	f__Enterobacteriaceae	g__Citrobacter	0	0	8	2	0	0	4	0	14
d__Bacteria	k__unclassified_d__Bacteria	p__Pseudomonadota	c__Gammaproteobacteria	o__Enterobacterales	f__Enterobacteriaceae	g__Escherichia	0	0	0	0	4	0	0	0	4
d__Bacteria	k__unclassified_d__Bacteria	p__Pseudomonadota	c__Gammaproteobacteria	o__Enterobacterales	f__Enterobacteriaceae	g__Leclercia	0	0	0	0	0	6	0	0	6
d__Bacteria	k__unclassified_d__Bacteria	p__Pseudomonadota	c__Gammaproteobacteria	o__Methylococcales	f__Methylococcaceae	g__Methylobacter	0	0	2	0	0	10	6	2	20
d__Bacteria	k__unclassified_d__Bacteria	p__Pseudomonadota	c__Gammaproteobacteria	o__Moraxellales	f__Moraxellaceae	g__Fluviicoccus	0	0	0	0	0	34	24	10	68
d__Bacteria	k__unclassified_d__Bacteria	p__Pseudomonadota	c__Gammaproteobacteria	o__Oceanospirillales	f__Oceanospirillaceae	g__Amphritea	6	0	0	0	0	0	2	2	10
d__Bacteria	k__unclassified_d__Bacteria	p__Pseudomonadota	c__Gammaproteobacteria	o__Pseudomonadales	f__Pseudomonadaceae	g__Pseudomonas	24	44	208	130	58	322	234	174	1194
d__Bacteria	k__unclassified_d__Bacteria	p__Pseudomonadota	c__Gammaproteobacteria	o__Pseudomonadales	f__Pseudomonadaceae	g__Stutzerimonas	0	4	14	4	0	0	0	0	22
d__Bacteria	k__unclassified_d__Bacteria	p__Pseudomonadota	c__Gammaproteobacteria	o__Thiotrichales	f__Thiotrichaceae	g__Beggiatoa	0	0	0	4	0	0	12	12	28
d__Bacteria	k__unclassified_d__Bacteria	p__Pseudomonadota	c__Gammaproteobacteria	o__Xanthomonadales	f__Xanthomonadaceae	g__Lysobacter	0	0	0	0	10	14	4	4	32
d__Bacteria	k__unclassified_d__Bacteria	p__Synergistota	c__Synergistia	o__Synergistales	f__Aminiphilaceae	g__Aminiphilus	0	0	2	0	8	38	52	28	128
d__Bacteria	k__unclassified_d__Bacteria	p__Thermodesulfobacteriota	c__Desulfarculia	o__Desulfarculales	f__Desulfarculaceae	g__Desulfarculus	0	0	0	0	0	26	14	10	50
d__Bacteria	k__unclassified_d__Bacteria	p__Thermodesulfobacteriota	c__Desulfarculia	o__Desulfarculales	f__Desulfarculaceae	g__Dethiosulfatarculus	0	0	0	0	0	6	2	2	10
d__Bacteria	k__unclassified_d__Bacteria	p__Thermodesulfobacteriota	c__Desulfobacteria	o__Desulfobacterales	f__Desulfobacteraceae	g__Desulfobacula	0	0	0	0	0	12	2	0	14
d__Bacteria	k__unclassified_d__Bacteria	p__Thermodesulfobacteriota	c__Desulfobacteria	o__Desulfobacterales	f__Desulfobacteraceae	g__Desulfocicer	0	0	4	0	14	66	64	52	200
d__Bacteria	k__unclassified_d__Bacteria	p__Thermodesulfobacteriota	c__Desulfobacteria	o__Desulfobacterales	f__Desulfobacteraceae	g__Desulfotignum	0	0	0	0	0	4	4	0	8
d__Bacteria	k__unclassified_d__Bacteria	p__Thermodesulfobacteriota	c__Desulfobacteria	o__Desulfobacterales	f__Desulfosarcinaceae	g__Desulfatitalea	0	0	0	0	0	2	6	0	8
d__Bacteria	k__unclassified_d__Bacteria	p__Thermodesulfobacteriota	c__Desulfuromonadia	o__Desulfuromonadales	f__Desulfuromonadaceae	g__Desulfuromonas	0	0	0	0	0	4	4	16	24
d__Bacteria	k__unclassified_d__Bacteria	p__Thermodesulfobacteriota	c__Desulfuromonadia	o__Desulfuromonadales	f__Syntrophotaleaceae	g__Syntrophotalea	0	0	0	0	0	2	2	24	28
d__Bacteria	k__unclassified_d__Bacteria	p__Thermodesulfobacteriota	c__Desulfuromonadia	o__Geobacterales	f__Geobacteraceae	g__Geobacter	0	0	4	0	54	204	314	266	842
d__Bacteria	k__unclassified_d__Bacteria	p__Thermodesulfobacteriota	c__Desulfuromonadia	o__Geobacterales	f__Geobacteraceae	g__Geomobilimonas	0	0	8	2	170	148	136	228	692
d__Bacteria	k__unclassified_d__Bacteria	p__Thermodesulfobacteriota	c__Desulfuromonadia	o__Geobacterales	f__Geobacteraceae	g__Geotalea	0	0	2	0	6	46	90	52	196
d__Bacteria	k__unclassified_d__Bacteria	p__Thermodesulfobacteriota	c__Syntrophia	o__Syntrophales	f__Smithellaceae	g__Smithella	0	0	2	2	4	4	16	18	46
d__Bacteria	k__unclassified_d__Bacteria	p__Thermodesulfobacteriota	c__Syntrophia	o__Syntrophales	f__Syntrophaceae	g__Syntrophus	0	0	0	0	0	0	4	0	4
d__Bacteria	k__unclassified_d__Bacteria	p__Thermodesulfobacteriota	c__Syntrophobacteria	o__Syntrophobacterales	f__Syntrophobacteraceae	g__Desulforhabdus	0	0	4	0	0	22	76	20	122
d__Bacteria	k__unclassified_d__Bacteria	p__Thermodesulfobacteriota	c__Thermodesulfobacteria	o__Thermodesulfobacteriales	f__Thermodesulfobacteriaceae	g__Caldimicrobium	0	0	0	0	0	0	6	6	12
d__Bacteria	k__unclassified_d__Bacteria	p__Verrucomicrobiota	c__Opitutae	o__Opitutales	f__Opitutaceae	g__Geminisphaera	0	0	10	0	0	4	12	4	30
d__Bacteria	k__unclassified_d__Bacteria	p__Verrucomicrobiota	c__Verrucomicrobiae	o__Limisphaerales	f__Fontisphaeraceae	g__Fontisphaera	8	0	6	8	216	212	296	330	1076
d__Eukaryota	k__unclassified_d__Eukaryota	p__Haptophyta	c__unclassified_p__Haptophyta	o__Prymnesiales	f__Chrysochromulinaceae	g__Chrysochromulina	0	0	0	0	2	0	8	0	10
