# Supplementary material for: Column experiment reveals high natural attenuation potential for toluene in iron-rich aquifers but significant concomitant secondary Fe pollution risk
Source: Front Microbiol. 2025 Oct 22;16:1687219. doi: 10.3389/fmicb.2025.1687219 (PMC12587300; doi:10.3389/fmicb.2025.1687219)
Supplement: Supplementary Table 5 — Abundance of aerobic toluene-degrading microorganisms. [file Table_5.xlsx]

## Sheet: tax_g (6)
#Taxonomy							T1_0	T1_20	T1_50	T1_90	T2_10	T2_20	T2_50	T2_90	Total
d__Bacteria	k__unclassified_d__Bacteria	p__Pseudomonadota	c__Betaproteobacteria	o__Burkholderiales	f__Comamonadaceae	g__Hydrogenophaga	1128	214	4134	2098	138	1236	686	226	9860
d__Bacteria	k__unclassified_d__Bacteria	p__Pseudomonadota	c__Betaproteobacteria	o__Burkholderiales	f__Burkholderiaceae	g__Limnobacter	6	50	606	792	2	270	154	180	2060
d__Bacteria	k__unclassified_d__Bacteria	p__Pseudomonadota	c__Betaproteobacteria	o__Rhodocyclales	f__Azonexaceae	g__Dechloromonas	648	1392	14	0	0	0	0	0	2054
d__Bacteria	k__unclassified_d__Bacteria	p__Pseudomonadota	c__Betaproteobacteria	o__Burkholderiales	f__Burkholderiaceae	g__Cupriavidus	1296	22	246	74	0	0	4	4	1646
d__Bacteria	k__unclassified_d__Bacteria	p__Pseudomonadota	c__Gammaproteobacteria	o__Pseudomonadales	f__Pseudomonadaceae	g__Pseudomonas	14	64	238	770	34	216	198	58	1592
d__Bacteria	k__unclassified_d__Bacteria	p__Pseudomonadota	c__Betaproteobacteria	o__Rhodocyclales	f__Zoogloeaceae	g__Zoogloea	462	704	8	0	2	6	4	14	1200
d__Bacteria	k__unclassified_d__Bacteria	p__Nitrospirota	c__Nitrospiria	o__Nitrospirales	f__Nitrospiraceae	g__Nitrospira	12	28	190	98	380	32	14	56	810
d__Bacteria	k__unclassified_d__Bacteria	p__Pseudomonadota	c__Betaproteobacteria	o__Burkholderiales	f__Burkholderiaceae	g__Ralstonia	516	6	144	36	20	2	4	0	728
d__Bacteria	k__unclassified_d__Bacteria	p__Actinomycetota	c__Actinomycetes	o__Micrococcales	f__Dermatophilaceae	g__Austwickia	168	394	8	0	0	0	0	0	570
d__Bacteria	k__unclassified_d__Bacteria	p__Pseudomonadota	c__Betaproteobacteria	o__Neisseriales	f__Neisseriaceae	g__Vitreoscilla	202	176	0	0	0	0	0	0	378
d__Bacteria	k__unclassified_d__Bacteria	p__Bacteroidota	c__Chitinophagia	o__Chitinophagales	f__Chitinophagaceae	g__Ferruginibacter	112	254	4	0	0	0	0	0	370
d__Bacteria	k__unclassified_d__Bacteria	p__Pseudomonadota	c__Gammaproteobacteria	o__Xanthomonadales	f__Xanthomonadaceae	g__Lysobacter	0	48	198	70	6	4	2	4	332
d__Bacteria	k__unclassified_d__Bacteria	p__Pseudomonadota	c__Alphaproteobacteria	o__Rhodospirillales	f__Zavarziniaceae	g__Zavarzinia	0	0	8	0	38	50	96	94	286
d__Bacteria	k__unclassified_d__Bacteria	p__Bacteroidota	c__Chitinophagia	o__Chitinophagales	f__Chitinophagaceae	g__Sediminibacterium	144	24	68	2	0	2	2	2	244
d__Bacteria	k__unclassified_d__Bacteria	p__Chloroflexota	c__Anaerolineae	o__Anaerolineales	f__Anaerolineaceae	g__Anaerolinea	0	0	2	4	8	90	74	42	220
d__Bacteria	k__unclassified_d__Bacteria	p__Pseudomonadota	c__Gammaproteobacteria	o__Nevskiales	f__Nevskiaceae	g__Panacagrimonas	0	0	4	6	0	24	6	156	196
d__Bacteria	k__unclassified_d__Bacteria	p__Pseudomonadota	c__Betaproteobacteria	o__Nitrosomonadales	f__Sterolibacteriaceae	g__Methyloversatilis	134	2	2	12	26	8	4	2	190
d__Bacteria	k__unclassified_d__Bacteria	p__Pseudomonadota	c__Gammaproteobacteria	o__Immundisolibacterales	f__Immundisolibacteraceae	g__Immundisolibacter	4	6	46	44	0	26	24	28	178
d__Bacteria	k__unclassified_d__Bacteria	p__Pseudomonadota	c__Betaproteobacteria	o__Burkholderiales	f__Oxalobacteraceae	g__Herbaspirillum	144	0	16	4	0	2	0	4	170
d__Bacteria	k__unclassified_d__Bacteria	p__Pseudomonadota	c__Betaproteobacteria	o__Nitrosomonadales	f__Sterolibacteriaceae	g__Rugosibacter	0	0	0	0	0	38	80	48	166
d__Bacteria	k__unclassified_d__Bacteria	p__Pseudomonadota	c__Betaproteobacteria	o__Burkholderiales	f__Sphaerotilaceae	g__Sphaerotilus	66	78	0	0	0	0	0	0	144
d__Bacteria	k__unclassified_d__Bacteria	p__Bacteroidota	c__Chitinophagia	o__Chitinophagales	f__Chitinophagaceae	g__Flavisolibacter	72	0	0	0	46	0	0	0	118
d__Bacteria	k__unclassified_d__Bacteria	p__Pseudomonadota	c__Gammaproteobacteria	o__Pseudomonadales	f__Pseudomonadaceae	g__Stutzerimonas	0	6	30	30	0	20	16	4	106
d__Bacteria	k__unclassified_d__Bacteria	p__Pseudomonadota	c__Gammaproteobacteria	o__Xanthomonadales	f__Rhodanobacteraceae	g__Rhodanobacter	52	50	4	0	0	0	0	0	106
d__Bacteria	k__unclassified_d__Bacteria	p__Myxococcota	c__Myxococcia	o__Myxococcales	f__Archangiaceae	g__Archangium	0	0	2	2	24	32	6	14	80
d__Bacteria	k__unclassified_d__Bacteria	p__Pseudomonadota	c__Betaproteobacteria	o__Burkholderiales	f__Oxalobacteraceae	g__Massilia	26	0	2	4	0	22	12	14	80
d__Bacteria	k__unclassified_d__Bacteria	p__Acidobacteriota	c__Terriglobia	o__Terriglobales	f__Acidobacteriaceae	g__Silvibacterium	0	2	4	2	16	40	10	2	76
d__Bacteria	k__unclassified_d__Bacteria	p__Bacteroidota	c__Chitinophagia	o__Chitinophagales	f__Chitinophagaceae	g__Flavipsychrobacter	30	26	12	0	0	0	0	0	68
d__Bacteria	k__unclassified_d__Bacteria	p__Actinomycetota	c__Actinomycetes	o__Propionibacteriales	f__Propionibacteriaceae	g__Propionibacterium	16	42	0	0	0	0	0	0	58
d__Bacteria	k__unclassified_d__Bacteria	p__Pseudomonadota	c__Betaproteobacteria	o__Burkholderiales	f__Comamonadaceae	g__Variovorax	20	0	0	0	32	0	0	2	54
d__Bacteria	k__unclassified_d__Bacteria	p__Actinomycetota	c__Actinomycetes	o__Micrococcales	f__Intrasporangiaceae	g__Tetrasphaera	10	32	4	0	0	0	0	0	46
d__Bacteria	k__unclassified_d__Bacteria	p__Pseudomonadota	c__Gammaproteobacteria	o__Nevskiales	f__Nevskiaceae	g__Nevskia	0	0	2	2	2	6	0	32	44
d__Bacteria	k__unclassified_d__Bacteria	p__Pseudomonadota	c__Betaproteobacteria	o__Rhodocyclales	f__Azonexaceae	g__Ferribacterium	14	28	0	0	0	0	0	0	42
d__Bacteria	k__unclassified_d__Bacteria	p__Pseudomonadota	c__Betaproteobacteria	o__Rhodocyclales	f__Zoogloeaceae	g__Azoarcus	14	24	0	0	0	0	0	0	38
d__Bacteria	k__unclassified_d__Bacteria	p__Pseudomonadota	c__Alphaproteobacteria	o__Sphingomonadales	f__Sphingomonadaceae	g__Novosphingobium	20	10	0	0	0	0	0	0	30
d__Bacteria	k__unclassified_d__Bacteria	p__Pseudomonadota	c__Betaproteobacteria	o__Burkholderiales	f__Comamonadaceae	g__Ottowia	4	26	0	0	0	0	0	0	30
d__Bacteria	k__unclassified_d__Bacteria	p__Pseudomonadota	c__Alphaproteobacteria	o__Sphingomonadales	f__Sphingomonadaceae	g__Sphingorhabdus	4	0	0	0	20	0	0	0	24
d__Bacteria	k__unclassified_d__Bacteria	p__Bacteroidota	c__Chitinophagia	o__Chitinophagales	f__Chitinophagaceae	g__Hydrotalea	6	4	0	0	12	0	0	0	22
d__Bacteria	k__unclassified_d__Bacteria	p__Pseudomonadota	c__Betaproteobacteria	o__Burkholderiales	f__unclassified_o__Burkholderiales	g__Aquabacterium	0	0	0	0	18	0	2	2	22
d__Bacteria	k__unclassified_d__Bacteria	p__Acidobacteriota	c__Terriglobia	o__Terriglobales	f__Acidobacteriaceae	g__Edaphobacter	0	0	0	16	0	0	0	2	18
d__Bacteria	k__unclassified_d__Bacteria	p__Actinomycetota	c__Actinomycetes	o__Mycobacteriales	f__Nocardiaceae	g__Rhodococcus	0	0	0	0	18	0	0	0	18
d__Bacteria	k__unclassified_d__Bacteria	p__Pseudomonadota	c__Alphaproteobacteria	o__Sphingomonadales	f__Sphingomonadaceae	g__Sphingopyxis	0	0	0	0	16	2	0	0	18
d__Bacteria	k__unclassified_d__Bacteria	p__Actinomycetota	c__Actinomycetes	o__Micrococcales	f__Intrasporangiaceae	g__Phycicoccus	2	14	0	0	0	0	0	0	16
d__Bacteria	k__unclassified_d__Bacteria	p__Bacteroidota	c__Chitinophagia	o__Chitinophagales	f__Chitinophagaceae	g__Phnomibacter	6	10	0	0	0	0	0	0	16
d__Bacteria	k__unclassified_d__Bacteria	p__Bacteroidota	c__Chitinophagia	o__Chitinophagales	f__Chitinophagaceae	g__Lacibacter	4	10	0	0	0	0	0	0	14
d__Bacteria	k__unclassified_d__Bacteria	p__Pseudomonadota	c__Alphaproteobacteria	o__Hyphomicrobiales	f__Rhizobiaceae	g__Ensifer	4	0	0	0	0	0	0	8	12
d__Bacteria	k__unclassified_d__Bacteria	p__Pseudomonadota	c__Alphaproteobacteria	o__Rhodobacterales	f__Paracoccaceae	g__Sinirhodobacter	6	0	0	0	0	0	0	6	12
d__Bacteria	k__unclassified_d__Bacteria	p__Pseudomonadota	c__Alphaproteobacteria	o__Rhodospirillales	f__Azospirillaceae	g__Azospirillum	0	0	0	0	0	4	8	0	12
d__Bacteria	k__unclassified_d__Bacteria	p__Pseudomonadota	c__Betaproteobacteria	o__Rhodocyclales	f__Zoogloeaceae	g__Nitrogeniibacter	0	0	0	0	0	2	0	10	12
d__Bacteria	k__unclassified_d__Bacteria	p__Pseudomonadota	c__Gammaproteobacteria	o__Nevskiales	f__Nevskiaceae	g__Solimonas	2	0	0	0	0	2	2	6	12
d__Bacteria	k__unclassified_d__Bacteria	p__Pseudomonadota	c__Alphaproteobacteria	o__Sphingomonadales	f__Sphingomonadaceae	g__Sphingobium	0	0	2	6	0	0	2	0	10
d__Bacteria	k__unclassified_d__Bacteria	p__Pseudomonadota	c__Gammaproteobacteria	o__Methylococcales	f__Methylococcaceae	g__Methylobacter	0	0	0	0	0	2	8	0	10
d__Bacteria	k__unclassified_d__Bacteria	p__Actinomycetota	c__Actinomycetes	o__Mycobacteriales	f__Mycobacteriaceae	g__Mycolicibacterium	0	0	0	8	0	0	0	0	8
d__Bacteria	k__unclassified_d__Bacteria	p__Actinomycetota	c__Actinomycetes	o__Pseudonocardiales	f__Pseudonocardiaceae	g__Amycolatopsis	0	0	8	0	0	0	0	0	8
d__Bacteria	k__unclassified_d__Bacteria	p__Pseudomonadota	c__Betaproteobacteria	o__Burkholderiales	f__Comamonadaceae	g__Pelomonas	4	0	0	0	4	0	0	0	8
d__Bacteria	k__unclassified_d__Bacteria	p__Acidobacteriota	c__Terriglobia	o__Bryobacterales	f__Solibacteraceae	g__Candidatus_Solibacter	0	0	0	6	0	0	0	0	6
d__Bacteria	k__unclassified_d__Bacteria	p__Acidobacteriota	c__Terriglobia	o__Terriglobales	f__Acidobacteriaceae	g__Acidicapsa	0	0	0	0	0	0	0	6	6
d__Bacteria	k__unclassified_d__Bacteria	p__Actinomycetota	c__Actinomycetes	o__Mycobacteriales	f__Nocardiaceae	g__Williamsia	0	0	0	0	4	0	0	0	4
d__Archaea	k__unclassified_d__Archaea	p__Candidatus_Marsarchaeota	c__unclassified_p__Candidatus_Marsarchaeota	o__unclassified_p__Candidatus_Marsarchaeota	f__unclassified_p__Candidatus_Marsarchaeota	g__unclassified_p__Candidatus_Marsarchaeota	0	2	0	0	0	0	0	0	2
d__Bacteria	k__unclassified_d__Bacteria	p__Pseudomonadota	c__Gammaproteobacteria	o__Nevskiales	f__Nevskiaceae	g__Sinimarinibacterium	0	0	0	0	0	0	0	2	2
